# Supplementary material for: DNA methylation footprints during soybean domestication and improvement
Source: Genome Biol. 2018 Sep 10;19:128. doi: 10.1186/s13059-018-1516-z (PMC6130073; doi:10.1186/s13059-018-1516-z)
Supplement: Supplementary file 1 — Table S1. Information of sequenced accessions. (XLSX 11 kb) [file 13059_2018_1516_MOESM1_ESM.xlsx]

## Sheet: S1
	Table S1. Information of sequenced accessions
	PI CGN# & Name	Type	Country	Origin	Sample_id
	174	Wild	China	Heilongjiang	ACC-2210
	PI 483463	Wild	China	Shanxi	ACC-2218
	1508-102	Wild	China	Heilongjiang	ACC-2226
	PI 378692	Wild	Japan	Iwate	ACC-244
	PI 549046	Wild	China	Shaanxi	ACC-248
	PI 562565	Wild	South Korea	Cholla Province	ACC-250
	PI 458536	Wild	China	Heilongjiang	ACC-253
	PI 407170	Wild	South Korea	Kyonggi	ACC-262
	PI 597459C	Wild	China	Shandong	ACC-281
	PI 507355	Landrace	Japan	Hokkaido	ACC-051
	PI 399043	Landrace	South Korea	Cheju	ACC-076
	PI 437654	Landrace	China	NA	ACC-082
	PI 594451	Landrace	China	Sichuan	ACC-089
	PI 339734	Landrace	South Korea	Kangwon	ACC-100
	PI 437679	Landrace	China	NA	ACC-103
	PI 567503	Landrace	China	Heibei	ACC-108
	PI 196166	Landrace	South Korea	NA	ACC-130
	Shanxi BenDi No.13	Landrace	China	Shanxi	ACC-1843
	PI 548402	Landrace	China	Beijing	ACC-212
	PI 548382	Landrace	China	Liaoning	ACC-215
	Xin Xian Xiao Huang Dou	Landrace	China	Shanxi	ACC-438
	PI 547409	Cultivar	United States	Illinois	ACC-001
	Zhong Huang No.4	Cultivar	China	Beijing	ACC-1279
	PI 548593	Cultivar	Canada	Ontario	ACC-128
	Jin Dou No.23	Cultivar	China	Shanxi	ACC-1297
	Ken Feng No.15	Cultivar	China	Heilongjiang	ACC-1379
	Dong Nong No.50	Cultivar	China	Heilongjiang	ACC-1399
	Hei Nong No.48	Cultivar	China	Heilongjiang	ACC-1412
	Hei He No.36	Cultivar	China	Heilongjiang	ACC-1433
	PI 533655	Cultivar	United States	Illinois	ACC-171
	PI 540552	Cultivar	United States	Ohio	ACC-172
	PI 548573	Cultivar	Canada	Ontario	ACC-176
	Zhong Pin No.661	Cultivar	China	Beijing	ACC-1942
	PI 518664	Cultivar	United States	Virginia	ACC-2219
	1508-101	Cultivar	China	Heilongjiang	ACC-2225
	Ken Nong No.14	Cultivar	China	Heilongjiang	ACC-2227
	Ken Feng No.19	Cultivar	China	Heilongjiang	ACC-2228
	Dong Nong L13	Cultivar	China	Heilongjiang	ACC-2229
	He Nong No.60	Cultivar	China	Heilongjiang	ACC-2230
	Williams 82	Cultivar	United States	Illinois	ACC-315
	Sui Nong No.14	Cultivar	China	Heilongjiang	ACC-319
	Jin Da No.73	Cultivar	China	Shanxi	ACC-433
	He Dou No.16	Cultivar	China	shandong	ACC-504
	Zhong Huang No.35	Cultivar	China	Beijing	ACC-546
	China BenDi No.21	Cultivar	China	Heilongjiang	ACC-616
