# Supplementary material for: DNA methylation footprints during soybean domestication and improvement
Source: Genome Biol. 2018 Sep 10;19:128. doi: 10.1186/s13059-018-1516-z (PMC6130073; doi:10.1186/s13059-018-1516-z)
Supplement: Supplementary file 2 — Table S2. DNA-seq mapping and SNP calling for sequenced accessions. (XLSX 12 kb) [file 13059_2018_1516_MOESM2_ESM.xlsx]

## Sheet: S2
	Table S2. DNA-seq mapping and SNP calling for sequenced accessions
	Sample_id	Original reads pair	Mapping efficiency	Depth	Genome coverage	SNP number
	ACC-001	106163710	0.9495	24.7487	0.972997	656597
	ACC-051	87077605	0.9497	16.8209	0.955513	1679808
	ACC-076	154811451	0.6277	19.5648	0.957491	1533106
	ACC-082	145343268	0.9956	29.4639	0.933136	1831752
	ACC-089	163848469	0.5976	19.8907	0.955038	1951011
	ACC-100	132023472	0.5966	18.2291	0.956905	2238135
	ACC-103	100247613	0.9479	23.305	0.966107	2251797
	ACC-108	60733628	0.9041	11.1311	0.946759	1730711
	ACC-1279	74004870	0.9739	19.4902	0.957483	1483890
	ACC-128	93645459	0.9809	20.5568	0.951902	1426035
	ACC-1297	77067297	0.9841	17.4819	0.956328	1291079
	ACC-130	85174898	0.9794	15.4076	0.964507	1727494
	ACC-1379	96512374	0.9724	25.6771	0.957272	1436013
	ACC-1399	74114616	0.9813	18.5096	0.951865	1833374
	ACC-1412	61395424	0.9605	17.9858	0.959348	917778
	ACC-1433	99233664	0.9761	26.6617	0.957229	1422845
	ACC-171	148735777	0.6401	19.0595	0.968002	1502403
	ACC-172	54682422	0.9617	16.0175	0.95146	1047614
	ACC-176	93722322	0.9802	18.8123	0.967878	1519795
	ACC-1843	58668534	0.9754	15.2497	0.944987	2287956
	ACC-1942	67028841	0.9843	17.5235	0.969088	167561
	ACC-212	99080243	0.9195	20.799	0.956841	2234950
	ACC-215	106391980	0.8608	20.4849	0.957716	1676584
	ACC-2210	84742898	0.9586	17.3406	0.951368	3447002
	ACC-2218	78918001	0.9087	21.8297	0.936341	3660630
	ACC-2219	82041005	0.9415	23.5566	0.956907	1389626
	ACC-2225	87260192	0.9841	23.3042	0.966252	323866
	ACC-2226	86148703	0.9684	22.589	0.949452	2751217
	ACC-2227	79987329	0.9748	21.0802	0.956537	1595659
	ACC-2228	76502111	0.9755	20.2038	0.95552	1500604
	ACC-2229	82542436	0.9775	21.8277	0.956112	1332325
	ACC-2230	79055988	0.9809	21.0996	0.963596	918940
	ACC-244	92606912	0.9738	20.6447	0.9519	3365994
	ACC-248	113746626	0.8941	20.4475	0.962754	3317647
	ACC-250	107649904	0.9668	19.7004	0.963217	3564407
	ACC-253	66417301	0.9242	18.5916	0.941863	3765053
	ACC-262	132468551	0.7746	20.4696	0.971523	2828331
	ACC-281	106278298	0.9627	20.1913	0.95781	3833310
	ACC-319	109998754	0.9752	25.8316	0.963296	1129078
	ACC-433	66040188	0.9444	18.9259	0.954562	1547081
	ACC-438	78803244	0.946	22.6182	0.949576	2609682
	ACC-504	149582017	0.9265	37.9418	0.968496	1341090
	ACC-546	73026320	0.9591	16.9731	0.973014	719118
	ACC-616	70339371	0.963	20.7555	0.949878	2050912
	AVERAGE	9.41787e+07	0.922266	20.6544	0.957178	1.88272e+06
