# Supplementary material for: DNA methylation footprints during soybean domestication and improvement
Source: Genome Biol. 2018 Sep 10;19:128. doi: 10.1186/s13059-018-1516-z (PMC6130073; doi:10.1186/s13059-018-1516-z)
Supplement: Supplementary file 4 — Table S3. WGBS mapping for sequenced accessions. (XLSX 14 kb) [file 13059_2018_1516_MOESM4_ESM.xlsx]

## Sheet: S3
	Table S3. WGBS mapping for sequenced accessions
	Sample_id	Original reads pair	Read length	Trimmed reads pair	Unique mapped read pair	Mapping efficiency	Deduplicated leafover read pair	Genome coverage	Depth (×)
	ACC-001	150586395	125	123251367	102030372	0.827823	96012359	0.955594	23.9329
	ACC-051	132619789	125	109046697	87342282	0.800962	77650736	0.941892	19.3667
	ACC-076	153785151	125	120032769	96051337	0.800209	88181969	0.941457	21.9477
	ACC-082	142930389	125	112866629	89127285	0.789669	81709221	0.933663	20.352
	ACC-089	145870215	125	121264899	97319294	0.802535	86994908	0.934472	21.6913
	ACC-100	131651397	125	110533460	85296747	0.771683	76424097	0.933964	19.0699
	ACC-103	129734965	125	108297829	84082985	0.776405	65493859	0.934209	16.3365
	ACC-108	147969531	125	118170675	95162238	0.805295	85115129	0.957448	21.2219
	ACC-1279	152315578	150	137699360	111395262	0.808974	66370871	0.947782	19.8968
	ACC-128	214581065	150	194194508	160035239	0.824098	104106572	0.949106	31.2195
	ACC-1297	170877608	150	155763996	126365146	0.81126	81369838	0.96189	24.4068
	ACC-130	139469602	125	114071899	91745085	0.804274	79517157	0.94076	19.8148
	ACC-1379	173035270	150	156273025	128501208	0.822287	86439146	0.952842	25.8505
	ACC-1399	191905486	150	173040153	140387276	0.811299	86656925	0.953024	25.97
	ACC-1412	176329051	150	158062070	125822296	0.796031	83715393	0.947073	24.8661
	ACC-1433	254914233	150	230651248	185941306	0.806158	120562022	0.961352	36.1717
	ACC-171	147769755	125	123188774	97790779	0.793829	89017819	0.939672	22.2147
	ACC-172	146256798	125	125040935	98978826	0.791571	88863064	0.948423	22.1961
	ACC-176	140603439	125	117083065	92519785	0.790206	83810561	0.945617	20.9112
	ACC-1843	153978076	150	135937906	109836561	0.807991	72843526	0.937437	21.5861
	ACC-1942	131447931	150	119421139	103707109	0.868415	62340432	0.962842	18.6766
	ACC-212	144618338	125	113077666	89934945	0.795338	78270972	0.934942	19.4761
	ACC-215	146771656	150	130842813	108291605	0.827647	69192890	0.942125	20.4862
	ACC-2210	140470433	150	126799401	99085762	0.781437	71101515	0.932115	21.2203
	ACC-2218	167362479	150	149956362	113469442	0.756683	80212522	0.938435	23.9546
	ACC-2219	176893800	150	152199426	125143890	0.822236	93583138	0.951813	27.5808
	ACC-2225	179404981	150	164325119	140168561	0.852995	85480011	0.965499	25.6408
	ACC-2226	140430862	150	126035220	102751262	0.815258	67201039	0.929738	20.2135
	ACC-2227	149568185	150	135078106	109492583	0.810587	75459684	0.947528	22.5526
	ACC-2228	210142070	150	178857279	146224787	0.81755	98928624	0.949432	29.1192
	ACC-2229	171616223	150	154742438	126176604	0.815398	74626389	0.946142	22.1301
	ACC-2230	154794052	150	138723345	113456961	0.817865	77663041	0.94878	23.2339
	ACC-244	162215905	125	131179655	100263130	0.764319	91248311	0.946872	22.7357
	ACC-248	148046950	125	121184666	92593565	0.76407	80027032	0.922568	19.9564
	ACC-250	156795305	125	125396743	94914501	0.756914	82529465	0.9435	20.5592
	ACC-253	137288810	125	114872858	85170242	0.741431	73669562	0.923414	18.3855
	ACC-262	137511145	125	115479456	86113483	0.745704	76917051	0.942614	19.1934
	ACC-281	135552023	125	114143413	84480708	0.740128	79483798	0.935751	19.8371
	ACC-315	149001790	125	118362516	97514053	0.823859	87290588	0.963255	21.7362
	ACC-319	138615104	150	126372402	105115474	0.831791	86113229	0.954621	25.9632
	ACC-433	149976400	125	122023488	98313240	0.805691	91658327	0.950447	22.8372
	ACC-438	152785407	125	126888486	99291021	0.782506	86882652	0.944235	21.676
	ACC-504	139215866	125	116382830	93237273	0.801126	85704805	0.945412	21.387
	ACC-546	144421218	125	121677374	100000650	0.821851	84861849	0.955068	21.1853
	ACC-616	137750278	125	116527500	90267950	0.774649	79182589	0.946523	19.7696
	AVERAGE	1.55553e+08		1.33445e+08	1.06909e+08	0.7995	8.26774e+07	0.945363	22.4118
