# Supplementary material for: DNA methylation footprints during soybean domestication and improvement
Source: Genome Biol. 2018 Sep 10;19:128. doi: 10.1186/s13059-018-1516-z (PMC6130073; doi:10.1186/s13059-018-1516-z)
Supplement: Supplementary file 5 — Table S4. Methylated cytosine site statistics for each sequenced accession. (XLSX 14 kb) [file 13059_2018_1516_MOESM5_ESM.xlsx]

## Sheet: S4
	Table S4. Methylated cytosine site statistics for each sequenced accession
	Sample_id	CG				CHG				CHH
		Genome number	Cover number	Methylated number		Genome number	Cover number	Methylated number		Genome number	Cover number	Methylated number
	ACC-001	31900017	25717007	17523569		39445408	33219757	17037173		260756183	218638304	10500868
	ACC-051	31900147	24344881	16409425		39445339	31584809	15608983		260753040	207760272	7533114
	ACC-076	31902883	25431177	17249179		39448266	32732441	16545548		260757531	215668107	10145688
	ACC-082	31919091	23488582	15455691		39466874	31025491	14869501		260758240	205985659	7777047
	ACC-089	31903019	24479345	16344367		39448804	31941625	15876704		260754867	210640040	11476474
	ACC-100	31908511	23889402	16055743		39453514	31126637	15363672		260758562	203760824	7478032
	ACC-103	31902379	22544957	15793618		39450496	29239944	15344896		260757723	179905025	9630731
	ACC-108	31898143	24643359	16791222		39444362	32038253	16404201		260753206	210426331	10874443
	ACC-1279	31900607	23808738	15689078		39444821	31523871	15363915		260755821	211906337	11651466
	ACC-128	31900405	27183843	18572627		39445251	34683492	18432946		260755717	230532341	16896096
	ACC-1297	31898433	26561163	18139046		39445335	34126647	17851464		260751990	227454605	14533459
	ACC-130	31898491	23841395	15860062		39444962	31336309	15859520		260756496	206905977	14088886
	ACC-1379	31898351	26567802	18109616		39444460	34144339	17507601		260747394	227806119	12541200
	ACC-1399	31903463	26163241	17807859		39448852	33778591	17476823		260746051	225630668	16617481
	ACC-1412	31915205	26303471	17838582		39460528	33890203	17570855		260755261	226207618	16251576
	ACC-1433	31896773	28197564	19670208		39446022	35726149	19193489		260753040	237815558	22848462
	ACC-171	31907337	24692286	16542955		39450467	32128444	16022664		260755195	211394979	9324623
	ACC-172	31904307	25381364	17051982		39450363	32775635	16456634		260755222	215499188	7697684
	ACC-176	31901009	25787965	17708467		39446133	33037532	17266172		260753687	214379760	11627735
	ACC-1843	31907571	24574845	16479279		39453234	32119479	16208568		260749955	214347145	13038320
	ACC-1942	31902683	24909586	16904460		39447959	32480910	16588216		260753868	217298472	13044256
	ACC-212	31904515	23570804	15635905		39448520	31004995	15097319		260757563	204239180	7825523
	ACC-215	31902659	24597384	16552018		39447172	32144601	16320326		260754510	215270319	14575401
	ACC-2210	31904175	23821676	16062251		39447879	31368314	15382387		260753809	209725131	11123454
	ACC-2218	31937301	23909033	15946866		39477575	31402096	15764199		260755328	206483477	12814436
	ACC-2219	31905605	26483523	18110547		39448943	34063461	17644608		260753757	228508841	13544126
	ACC-2225	31899677	27406825	19004129		39445684	35026399	18702073		260751239	232642213	18384331
	ACC-2226	31905165	22716938	14875989		39451808	30334445	14708832		260747159	205451779	14454684
	ACC-2227	31915205	25478594	17233708		39460528	32961451	16650395		260755261	218361434	14557851
	ACC-2228	31896507	26728489	18247038		39444197	34289919	17967397		260748296	229712256	16969747
	ACC-2229	31898495	25851981	17505913		39444975	33338861	17173970		260748867	219723885	15428517
	ACC-2230	31898379	25817504	17483978		39444975	33356997	16899840		260750450	222396697	12124609
	ACC-244	31908589	24456877	16812212		39453631	31857926	16010009		260758648	209732969	11435619
	ACC-248	31929571	22539060	14639777		39475216	30050874	14223439		260759400	198694557	7018727
	ACC-250	31948441	23317023	15611727		39501883	30765552	14823976		260767019	202247249	7841716
	ACC-253	31954051	23012703	15296780		39506795	30161082	14183861		260761638	197733784	7816994
	ACC-262	31973819	22195790	14563345		39529814	29719054	13762040		260772542	195878803	7181250
	ACC-281	31919405	23455720	15744534		39468825	30703498	14967262		260760327	200033608	7887218
	ACC-315	31903171	26077587	17812169		39447944	33613624	17135474		260757432	221901394	8198559
	ACC-319	31900417	26447514	18142875		39446793	34049707	17453678		260755299	227530049	13139016
	ACC-433	31902699	25443774	17231165		39449656	32937023	16622649		260754852	217060389	9635825
	ACC-438	31922827	23969410	16229534		39467964	31433810	15606063		260758644	206280252	9045882
	ACC-504	31899813	25095948	17106813		39446346	32376976	16576926		260752282	212215472	12360000
	ACC-546	31901605	25315029	17214146		39446728	32814488	16649806		260753393	216978584	8659560
	ACC-616	31900463	24550233	16584997		39447541	31750308	15813380		260752010	207941288	7945144
	AVERAGE	3.19089e+07	24906031	16836566		3.94552e+07	32359689	16333099		2.60755e+08	213926821	11678796
