# Supplementary material for: DNA methylation footprints during soybean domestication and improvement
Source: Genome Biol. 2018 Sep 10;19:128. doi: 10.1186/s13059-018-1516-z (PMC6130073; doi:10.1186/s13059-018-1516-z)
Supplement: Supplementary file 6 — Table S5. List of detected DMRs. (XLSX 403 kb) [file 13059_2018_1516_MOESM6_ESM.xlsx]

## Sheet: S5
	Table S5. List of detected DMRs
	DMR_type	Chr	Start	Stop	Q-value	Mean methylation difference	Cytosine number	Mean_group1	Mean_group2
	Dos_CG-DMR	Chr01	90161	90341	6.5e-10	0.474015	16	0.63998	0.16596
	Dos_CG-DMR	Chr01	384090	384223	2.7e-17	0.518894	20	0.68006	0.16117
	Dos_CG-DMR	Chr01	740268	740489	8.4e-05	0.44612	10	0.78039	0.33427
	Dos_CG-DMR	Chr01	866122	866522	2.8e-05	0.447622	11	0.78613	0.33851
	Dos_CG-DMR	Chr01	1061394	1061530	0.0081	0.419071	10	0.69885	0.27978
	Dos_CG-DMR	Chr01	1122557	1122998	4.6e-29	0.532933	28	0.55957	0.026634
	Dos_CG-DMR	Chr01	1399476	1399895	0.0008	-0.438176	12	0.4365	0.87468
	Dos_CG-DMR	Chr01	1330677	1330982	4.6e-46	0.527238	51	0.69537	0.16813
	Dos_CG-DMR	Chr01	1432607	1433230	1.5e-06	0.402312	18	0.63521	0.2329
	Dos_CG-DMR	Chr01	1554635	1555222	0.0009	0.404665	14	0.54455	0.13988
	Dos_CG-DMR	Chr01	1662727	1663298	1.7e-63	-0.57049	56	0.050491	0.62098
	Dos_CG-DMR	Chr01	2004215	2004668	0.00048	0.413203	13	0.43651	0.02331
	Dos_CG-DMR	Chr01	2149327	2149476	1.5e-12	0.669395	8	0.79558	0.12619
	Dos_CG-DMR	Chr01	2207369	2208504	3.1e-13	0.542124	17	0.63126	0.089133
	Dos_CG-DMR	Chr01	2289139	2289195	0.0044	0.504825	8	0.86831	0.36348
	Dos_CG-DMR	Chr01	2413684	2414100	6.5e-06	0.450409	10	0.53219	0.081785
	Dos_CG-DMR	Chr01	2401989	2402157	8.5e-08	0.492122	14	0.54851	0.05639
	Dos_CG-DMR	Chr01	2769128	2769194	0.0059	0.408939	10	0.80683	0.39789
	Dos_CG-DMR	Chr01	2796000	2796581	3.3e-27	-0.712808	17	0.19728	0.91009
	Dos_CG-DMR	Chr01	2789048	2789488	1.9e-16	0.481521	23	0.91852	0.437
	Dos_CG-DMR	Chr01	2933034	2933777	1.4e-07	0.480896	12	0.6175	0.1366
	Dos_CG-DMR	Chr01	2931459	2931585	6.1e-13	0.550823	12	0.69634	0.14551
	Dos_CG-DMR	Chr01	3032999	3033400	2.5e-05	0.468767	10	0.82114	0.35238
	Dos_CG-DMR	Chr01	3186493	3186510	3.8e-06	0.559541	8	0.81522	0.25568
	Dos_CG-DMR	Chr01	3458876	3458957	0.0075	0.418301	8	0.49928	0.080982
	Dos_CG-DMR	Chr01	3685008	3685211	5.9e-22	0.580006	20	0.913	0.33299
	Dos_CG-DMR	Chr01	3885934	3886712	1e-15	0.516833	17	0.57517	0.058341
	Dos_CG-DMR	Chr01	4004143	4004617	4.5e-05	0.424457	16	0.62655	0.20209
	Dos_CG-DMR	Chr01	4034554	4034605	0.00039	0.5434	8	0.67136	0.12796
	Dos_CG-DMR	Chr01	4203809	4204735	1.4e-06	0.402303	18	0.51581	0.11351
	Dos_CG-DMR	Chr01	4258777	4258942	3.1e-23	0.607208	17	0.75048	0.14327
	Dos_CG-DMR	Chr01	4642800	4642858	5.9e-06	0.551191	8	0.66635	0.11516
	Dos_CG-DMR	Chr01	4754806	4755610	1.1e-09	0.405225	21	0.79246	0.38723
	Dos_CG-DMR	Chr01	4879705	4880103	6.3e-05	0.487438	10	0.5628	0.07536
	Dos_CG-DMR	Chr01	4937386	4938056	3.4e-16	-0.496671	23	0.42863	0.9253
	Dos_CG-DMR	Chr01	4853598	4854075	7.3e-06	0.415925	17	0.8608	0.44488
	Dos_CG-DMR	Chr01	5386442	5386487	0.0019	0.475995	8	0.70948	0.23349
	Dos_CG-DMR	Chr01	5426964	5427401	2.7e-08	0.571771	10	0.6291	0.057332
	Dos_CG-DMR	Chr01	5426048	5426603	0.00034	0.53066	8	0.58011	0.049447
	Dos_CG-DMR	Chr01	5543142	5543596	6.4e-12	-0.539125	16	2.7778e-08	0.53913
	Dos_CG-DMR	Chr01	5613865	5614828	9.9e-27	0.506282	36	0.76672	0.26044
	Dos_CG-DMR	Chr01	5738084	5739644	8e-68	0.728455	36	0.91918	0.19072
	Dos_CG-DMR	Chr01	5843427	5843769	4.5e-13	0.608011	11	0.7451	0.13709
	Dos_CG-DMR	Chr01	6280439	6282235	1.1e-24	0.442956	33	0.44858	0.0056248
	Dos_CG-DMR	Chr01	6596714	6597034	4.8e-05	-0.453229	10	0.29764	0.75087
	Dos_CG-DMR	Chr01	6791111	6791536	4.9e-06	-0.624206	8	0.22787	0.85207
	Dos_CG-DMR	Chr01	6789410	6789777	7.8e-06	-0.529703	8	0.32328	0.85299
	Dos_CG-DMR	Chr01	6792725	6793476	2.4e-16	-0.588203	17	0.16198	0.75018
	Dos_CG-DMR	Chr01	6787519	6787995	5.3e-06	-0.540514	10	0.31303	0.85354
	Dos_CG-DMR	Chr01	6918553	6918971	0.00023	-0.522046	9	0.38349	0.90554
	Dos_CG-DMR	Chr01	6916857	6917992	1.7e-25	-0.585372	23	0.34478	0.93015
	Dos_CG-DMR	Chr01	7084903	7085654	7.9e-09	0.447113	11	0.64746	0.20034
	Dos_CG-DMR	Chr01	7942080	7942515	1.3e-06	-0.415217	17	0.51108	0.9263
	Dos_CG-DMR	Chr01	8617465	8617640	5.3e-08	0.45544	12	0.6148	0.15936
	Dos_CG-DMR	Chr01	8892325	8893122	1.2e-17	-0.428092	35	0.50737	0.93546
	Dos_CG-DMR	Chr01	9134144	9134721	1.4e-11	0.51584	15	0.85773	0.34189
	Dos_CG-DMR	Chr01	9502431	9502575	0.00067	-0.444823	10	0.17041	0.61523
	Dos_CG-DMR	Chr01	9489940	9490303	9.8e-14	0.46292	21	0.64473	0.18181
	Dos_CG-DMR	Chr01	9554464	9555166	2.2e-11	-0.478917	13	0.1733	0.65222
	Dos_CG-DMR	Chr01	9705422	9705758	4.5e-08	0.442109	17	0.71036	0.26825
	Dos_CG-DMR	Chr01	9893851	9894022	1.4e-05	0.508471	9	0.90355	0.39508
	Dos_CG-DMR	Chr01	10189736	10190364	0.00079	-0.471025	10	0.41302	0.88405
	Dos_CG-DMR	Chr01	10335461	10336835	7.9e-19	-0.473601	27	0.39532	0.86892
	Dos_CG-DMR	Chr01	10403117	10403790	1.1e-05	-0.481242	11	0.41224	0.89348
	Dos_CG-DMR	Chr01	10965436	10966123	2.9e-09	0.417509	19	0.75344	0.33594
	Dos_CG-DMR	Chr01	11170177	11171732	8.2e-37	0.505395	43	0.63502	0.12963
	Dos_CG-DMR	Chr01	11335338	11336120	3.5e-54	-0.71498	26	0.10872	0.8237
	Dos_CG-DMR	Chr01	12001105	12002209	2.8e-19	0.40321	30	0.70944	0.30623
	Dos_CG-DMR	Chr01	12004198	12005319	9.5e-20	0.468178	24	0.72039	0.25222
	Dos_CG-DMR	Chr01	13038507	13038633	0.00065	0.525173	8	0.77203	0.24686
	Dos_CG-DMR	Chr01	13096908	13097193	2.5e-12	0.67387	8	0.94442	0.27055
	Dos_CG-DMR	Chr01	13342558	13343081	6.2e-12	0.500119	16	0.57582	0.075698
	Dos_CG-DMR	Chr01	16852927	16853269	7.5e-36	0.742811	18	0.82732	0.084508
	Dos_CG-DMR	Chr01	16853614	16854218	2.8e-41	0.714108	22	0.83232	0.11821
	Dos_CG-DMR	Chr01	17017040	17017549	2.7e-42	-0.634696	30	0.20762	0.84231
	Dos_CG-DMR	Chr01	17482855	17482971	5.9e-09	0.464687	15	0.51486	0.050175
	Dos_CG-DMR	Chr01	17483648	17483868	2e-05	0.464978	8	0.89921	0.43424
	Dos_CG-DMR	Chr01	18167797	18169875	9.8e-22	0.459394	32	0.61134	0.15194
	Dos_CG-DMR	Chr01	20603634	20603713	0.00025	0.403874	12	0.50147	0.0976
	Dos_CG-DMR	Chr01	21203008	21203135	4.6e-17	0.663062	13	0.76924	0.10618
	Dos_CG-DMR	Chr01	21964586	21965095	0.0018	0.420175	13	0.49512	0.074944
	Dos_CG-DMR	Chr01	21963109	21963880	1.2e-09	0.417398	20	0.56578	0.14838
	Dos_CG-DMR	Chr01	22687651	22688592	2.9e-24	0.489056	32	0.7209	0.23184
	Dos_CG-DMR	Chr01	24122472	24123342	3.4e-27	0.63254	19	0.78007	0.14753
	Dos_CG-DMR	Chr01	24329538	24331523	1.3e-55	0.642208	40	0.67844	0.036227
	Dos_CG-DMR	Chr01	24992596	24992827	5.9e-12	-0.553665	10	0.17262	0.72629
	Dos_CG-DMR	Chr01	25208946	25209609	1e-05	0.460514	12	0.51772	0.057207
	Dos_CG-DMR	Chr01	25210075	25210740	4.8e-07	0.507564	10	0.52033	0.012767
	Dos_CG-DMR	Chr01	25276557	25278040	1.2e-32	0.492009	33	0.90048	0.40847
	Dos_CG-DMR	Chr01	25631068	25632219	1.1e-12	0.45928	20	0.76221	0.30293
	Dos_CG-DMR	Chr01	25674751	25675252	7.9e-32	0.624705	24	0.77591	0.15121
	Dos_CG-DMR	Chr01	25720875	25721685	1.5e-28	-0.486294	36	0.41134	0.89763
	Dos_CG-DMR	Chr01	26204280	26204687	8.1e-22	-0.461241	24	0.49869	0.95993
	Dos_CG-DMR	Chr01	26299255	26300108	1.1e-28	0.410222	50	0.41709	0.0068693
	Dos_CG-DMR	Chr01	26614520	26614689	2.2e-15	-0.825431	8	0.10648	0.93191
	Dos_CG-DMR	Chr01	28023100	28023465	9.7e-07	-0.494552	12	0.11174	0.60629
	Dos_CG-DMR	Chr01	29242156	29242219	7.8e-06	-0.600449	8	0.22113	0.82157
	Dos_CG-DMR	Chr01	29242701	29243033	4.4e-08	-0.558508	11	0.0039081	0.56242
	Dos_CG-DMR	Chr01	31520281	31521572	1.3e-35	0.413563	59	0.926	0.51244
	Dos_CG-DMR	Chr01	31753255	31753876	0.00061	0.42462	11	0.78089	0.35627
	Dos_CG-DMR	Chr01	32144117	32144641	0.0042	-0.413182	8	0.12322	0.5364
	Dos_CG-DMR	Chr01	32042185	32042487	3.1e-09	0.482798	16	0.90252	0.41972
	Dos_CG-DMR	Chr01	32993310	32993570	0.00024	0.476545	12	0.92351	0.44697
	Dos_CG-DMR	Chr01	33031167	33031590	0.0012	0.42412	11	0.42728	0.0031637
	Dos_CG-DMR	Chr01	33116210	33116924	7.6e-11	0.413915	23	0.54234	0.12843
	Dos_CG-DMR	Chr01	33256968	33257432	2.1e-15	-0.66421	8	0.20275	0.86696
	Dos_CG-DMR	Chr01	33423028	33423367	7.7e-05	0.425216	14	0.75729	0.33207
	Dos_CG-DMR	Chr01	34344662	34344791	0.0078	0.431008	12	0.87257	0.44157
	Dos_CG-DMR	Chr01	35599599	35599986	1.8e-17	-0.825275	8	0.065692	0.89097
	Dos_CG-DMR	Chr01	39688834	39688887	2.8e-06	0.530655	8	0.83499	0.30433
	Dos_CG-DMR	Chr01	40816884	40817024	1.7e-08	0.53821	10	0.74208	0.20387
	Dos_CG-DMR	Chr01	40838843	40839582	6.4e-05	0.417739	12	0.78671	0.36897
	Dos_CG-DMR	Chr01	41586943	41587407	0.00026	-0.582551	8	0.21581	0.79836
	Dos_CG-DMR	Chr01	41894957	41897031	2.9e-15	0.408033	35	0.81129	0.40326
	Dos_CG-DMR	Chr01	42313136	42313350	8.3e-05	0.440391	8	0.70151	0.26112
	Dos_CG-DMR	Chr01	42536737	42536774	8.3e-05	0.431619	13	0.66377	0.23215
	Dos_CG-DMR	Chr01	43089432	43091277	3.5e-54	0.581546	50	0.85541	0.27386
	Dos_CG-DMR	Chr01	44321001	44321127	0.00026	0.461887	8	0.46746	0.0055719
	Dos_CG-DMR	Chr01	44523786	44524128	0.00013	0.426677	12	0.58644	0.15977
	Dos_CG-DMR	Chr01	44673500	44673749	1.7e-11	0.512177	12	0.90812	0.39595
	Dos_CG-DMR	Chr01	45660031	45660697	0.00082	-0.460031	11	0.46139	0.92142
	Dos_CG-DMR	Chr01	46009185	46009955	3.3e-24	-0.538058	23	0.1175	0.65556
	Dos_CG-DMR	Chr01	46521298	46521670	4.9e-08	0.43354	17	0.56185	0.12831
	Dos_CG-DMR	Chr01	46567987	46568312	1.2e-06	0.476165	14	0.67571	0.19955
	Dos_CG-DMR	Chr01	47038068	47038863	9.3e-09	-0.447071	18	0.26803	0.7151
	Dos_CG-DMR	Chr01	47057332	47058466	1.2e-09	0.409251	19	0.64917	0.23992
	Dos_CG-DMR	Chr01	47204393	47204690	4.1e-05	-0.455326	12	0.18482	0.64015
	Dos_CG-DMR	Chr01	47256091	47256533	9e-05	-0.452492	9	0.39872	0.85121
	Dos_CG-DMR	Chr01	47309748	47310470	6e-10	-0.522734	13	0.090986	0.61372
	Dos_CG-DMR	Chr01	47353992	47354234	4e-05	-0.458378	9	0.34585	0.80423
	Dos_CG-DMR	Chr01	47373022	47373729	5.6e-15	0.563459	16	0.64004	0.076577
	Dos_CG-DMR	Chr01	47374258	47375260	5.7e-69	0.61086	55	0.78929	0.17843
	Dos_CG-DMR	Chr01	47419596	47420417	1.5e-16	-0.465407	23	0.40544	0.87084
	Dos_CG-DMR	Chr01	47416507	47417548	6.1e-31	-0.533881	30	0.35008	0.88396
	Dos_CG-DMR	Chr01	47607408	47608251	5.7e-33	0.431482	34	0.43292	0.0014372
	Dos_CG-DMR	Chr01	47696694	47697258	2.2e-14	-0.693627	12	0.24254	0.93617
	Dos_CG-DMR	Chr01	47753273	47753293	3.7e-05	0.540216	8	0.71102	0.1708
	Dos_CG-DMR	Chr01	48017921	48017942	0.00032	0.43594	8	0.72631	0.29037
	Dos_CG-DMR	Chr01	48514825	48515305	1.4e-09	0.451467	18	0.73507	0.2836
	Dos_CG-DMR	Chr01	48691391	48691511	0.001	0.484557	10	0.57717	0.092617
	Dos_CG-DMR	Chr01	49213225	49213278	0.0033	0.409949	8	0.41562	0.0056677
	Dos_CG-DMR	Chr01	50406632	50406718	0.0072	0.441818	9	0.82226	0.38044
	Dos_CG-DMR	Chr01	51150255	51150797	2e-32	0.732358	18	0.7377	0.0053371
	Dos_CG-DMR	Chr01	51418605	51418883	6.8e-09	0.645726	8	0.66452	0.018791
	Dos_CG-DMR	Chr01	51633855	51635011	4.6e-28	0.560405	30	0.75231	0.19191
	Dos_CG-DMR	Chr01	51682538	51683155	2.9e-07	-0.548619	11	0.20688	0.7555
	Dos_CG-DMR	Chr01	52221915	52222417	4.3e-08	-0.44315	18	0.25972	0.70287
	Dos_CG-DMR	Chr01	52262905	52263138	0.00026	0.407924	10	0.57739	0.16947
	Dos_CG-DMR	Chr01	51713481	51713670	0.0046	0.469157	8	0.58102	0.11186
	Dos_CG-DMR	Chr01	51718006	51718652	1.1e-11	0.587974	11	0.77829	0.19032
	Dos_CG-DMR	Chr01	52813149	52813823	3.4e-10	0.431577	23	0.59112	0.15954
	Dos_CG-DMR	Chr01	52785663	52786013	2.6e-21	0.423465	37	0.69968	0.27622
	Dos_CG-DMR	Chr01	53509145	53509688	2.1e-09	-0.436637	20	0.21539	0.65202
	Dos_CG-DMR	Chr01	53788481	53788769	2.3e-05	0.515648	8	0.60294	0.08729
	Dos_CG-DMR	Chr01	53961210	53961347	5e-05	0.41548	10	0.42354	0.008055
	Dos_CG-DMR	Chr01	53969880	53969920	5.7e-10	0.471484	10	0.68326	0.21178
	Dos_CG-DMR	Chr01	54003302	54003423	0.0074	0.429796	10	0.77157	0.34177
	Dos_CG-DMR	Chr01	53994440	53994469	1.7e-06	0.514708	8	0.72594	0.21124
	Dos_CG-DMR	Chr01	54499571	54499847	3.4e-06	0.451732	10	0.8557	0.40397
	Dos_CG-DMR	Chr01	55579065	55579180	1.7e-12	0.580152	12	0.74323	0.16308
	Dos_CG-DMR	Chr01	55606162	55606268	1.5e-10	0.420909	12	0.492	0.071091
	Dos_CG-DMR	Chr01	55702915	55704254	3.1e-16	0.403874	34	0.60004	0.19616
	Dos_CG-DMR	Chr01	56075407	56075858	5e-09	0.581785	11	0.77172	0.18994
	Dos_CG-DMR	Chr01	56173572	56173774	0.00041	0.474897	10	0.49152	0.016624
	Dos_CG-DMR	Chr01	56263479	56263889	5.4e-10	0.491066	16	0.65861	0.16755
	Dos_CG-DMR	Chr01	56657397	56657682	0.0074	0.443113	10	0.74255	0.29943
	Dos_CG-DMR	Chr02	28703	29142	2.9e-05	0.557154	8	0.72488	0.16772
	Dos_CG-DMR	Chr02	29456	29672	2e-06	0.566645	8	0.82174	0.2551
	Dos_CG-DMR	Chr01	56740852	56740987	0.0032	0.491735	8	0.73596	0.24422
	Dos_CG-DMR	Chr02	218934	219078	8.2e-12	-0.616347	12	0.31351	0.92986
	Dos_CG-DMR	Chr02	252334	252808	1.8e-12	0.531397	14	0.72389	0.1925
	Dos_CG-DMR	Chr02	585293	585473	7.5e-06	0.54278	8	0.55114	0.0083604
	Dos_CG-DMR	Chr02	85270	85443	5.8e-13	0.705483	9	0.94336	0.23788
	Dos_CG-DMR	Chr02	877769	877952	1.1e-10	0.599981	10	0.60941	0.0094272
	Dos_CG-DMR	Chr02	1098867	1098971	1.7e-22	0.592001	20	0.59293	0.00092586
	Dos_CG-DMR	Chr02	1161330	1161709	9.4e-05	0.433151	14	0.5831	0.14994
	Dos_CG-DMR	Chr02	1240985	1241032	5.5e-09	0.523279	8	0.52849	0.0052084
	Dos_CG-DMR	Chr02	1389738	1390096	0.0012	0.428729	8	0.57271	0.14398
	Dos_CG-DMR	Chr02	1548786	1548845	0.00068	0.475298	8	0.79411	0.31881
	Dos_CG-DMR	Chr02	1763158	1763565	0.00027	0.478376	10	0.83639	0.35801
	Dos_CG-DMR	Chr02	1838401	1838892	4.1e-07	-0.547557	8	0.09631	0.64387
	Dos_CG-DMR	Chr02	2129719	2129825	3.1e-05	0.494763	8	0.57164	0.076877
	Dos_CG-DMR	Chr02	2858757	2859245	2.3e-11	0.604904	8	0.70421	0.099301
	Dos_CG-DMR	Chr02	3331668	3331989	0.0047	0.489146	8	0.57383	0.084686
	Dos_CG-DMR	Chr02	3448901	3449066	1.3e-11	0.559888	13	0.77018	0.21029
	Dos_CG-DMR	Chr02	4282317	4282526	1.9e-25	0.510493	26	0.7677	0.25721
	Dos_CG-DMR	Chr02	4309188	4309250	1.6e-05	0.447977	14	0.66392	0.21594
	Dos_CG-DMR	Chr02	4513037	4513701	0.0001	0.415358	14	0.69134	0.27598
	Dos_CG-DMR	Chr02	4919741	4919961	0.00017	0.404175	12	0.5056	0.10143
	Dos_CG-DMR	Chr02	5144902	5144987	9.9e-19	0.677109	12	0.81135	0.13424
	Dos_CG-DMR	Chr02	5002179	5002217	6.7e-07	0.47904	12	0.86174	0.3827
	Dos_CG-DMR	Chr02	5219564	5220088	5.7e-28	0.592953	21	0.70962	0.11667
	Dos_CG-DMR	Chr02	5389841	5390216	1.4e-07	0.413192	13	0.47343	0.060237
	Dos_CG-DMR	Chr02	5510257	5510330	0.0014	0.485977	8	0.66022	0.17424
	Dos_CG-DMR	Chr02	5606013	5606058	5.9e-22	0.48595	17	0.74924	0.26329
	Dos_CG-DMR	Chr02	6032922	6033265	0.0001	0.485026	10	0.62733	0.14231
	Dos_CG-DMR	Chr02	6035764	6036171	3.7e-09	0.458783	14	0.75616	0.29737
	Dos_CG-DMR	Chr02	6187747	6188250	1.9e-15	0.45267	24	0.53214	0.079473
	Dos_CG-DMR	Chr02	6643243	6643527	0.00018	0.456181	13	0.68254	0.22636
	Dos_CG-DMR	Chr02	6892051	6892278	4.6e-11	0.485045	19	0.7574	0.27236
	Dos_CG-DMR	Chr02	7160306	7160391	1.6e-06	0.529029	8	0.72826	0.19923
	Dos_CG-DMR	Chr02	7395019	7395042	3.6e-05	0.498254	8	0.50557	0.0073167
	Dos_CG-DMR	Chr02	7492020	7492114	0.00021	0.491344	8	0.4951	0.0037521
	Dos_CG-DMR	Chr02	7722995	7723334	4.1e-11	0.467024	17	0.61482	0.1478
	Dos_CG-DMR	Chr02	8100917	8100968	0.00057	0.495732	8	0.74604	0.25031
	Dos_CG-DMR	Chr02	8043868	8045721	2.2e-73	0.529704	63	0.5433	0.013596
	Dos_CG-DMR	Chr02	8223694	8223928	5.3e-06	0.509736	10	0.62127	0.11153
	Dos_CG-DMR	Chr02	8411148	8411391	1.6e-05	0.485853	11	0.5025	0.016648
	Dos_CG-DMR	Chr02	8769029	8769610	7.4e-10	0.41364	20	0.55572	0.14208
	Dos_CG-DMR	Chr02	9419777	9420005	0.00036	0.447848	12	0.65727	0.20942
	Dos_CG-DMR	Chr02	10286945	10287181	2.2e-05	0.418599	16	0.59449	0.17589
	Dos_CG-DMR	Chr02	10330297	10330397	0.0009	0.462734	10	0.63524	0.1725
	Dos_CG-DMR	Chr02	10677861	10678240	0.0013	0.49452	8	0.66829	0.17377
	Dos_CG-DMR	Chr02	10712716	10713284	1.6e-07	0.420459	15	0.65158	0.23112
	Dos_CG-DMR	Chr02	10714275	10714699	0.00039	0.432586	12	0.78879	0.35621
	Dos_CG-DMR	Chr02	11228195	11228383	0.00031	0.43606	10	0.76457	0.32851
	Dos_CG-DMR	Chr02	11378732	11379740	8.8e-09	0.427781	16	0.83632	0.40854
	Dos_CG-DMR	Chr02	11862575	11862617	4.3e-13	0.579685	14	0.77151	0.19183
	Dos_CG-DMR	Chr02	12452941	12452978	1.3e-07	0.589059	8	0.78446	0.1954
	Dos_CG-DMR	Chr02	12472626	12472716	8.2e-20	-0.743717	10	0.10775	0.85147
	Dos_CG-DMR	Chr02	12994543	12994769	1e-06	0.490321	9	0.65615	0.16582
	Dos_CG-DMR	Chr02	12996272	12996817	2.5e-22	0.6081	15	0.66128	0.05318
	Dos_CG-DMR	Chr02	12995352	12995860	1.4e-33	0.550549	32	0.71613	0.16558
	Dos_CG-DMR	Chr02	13209237	13210023	2e-16	0.564998	16	0.56837	0.0033727
	Dos_CG-DMR	Chr02	13210333	13210969	3e-20	0.598039	16	0.60013	0.0020896
	Dos_CG-DMR	Chr02	13538475	13539069	0.0001	-0.565805	8	0.19654	0.76235
	Dos_CG-DMR	Chr02	13566174	13566569	4e-05	0.46248	10	0.56287	0.10039
	Dos_CG-DMR	Chr02	13886727	13886753	3.8e-07	0.535814	10	0.8211	0.28528
	Dos_CG-DMR	Chr02	14150303	14150456	0.00013	0.453609	10	0.75675	0.30314
	Dos_CG-DMR	Chr02	14264015	14264370	0.00014	0.434327	14	0.62338	0.18905
	Dos_CG-DMR	Chr02	14283692	14283902	3.8e-06	0.445421	14	0.71899	0.27357
	Dos_CG-DMR	Chr02	14285307	14285425	2.3e-17	0.543262	16	0.63142	0.088162
	Dos_CG-DMR	Chr02	14518808	14519747	2.9e-13	-0.425047	29	0.4952	0.92025
	Dos_CG-DMR	Chr02	14705325	14705515	4.5e-11	-0.590895	10	0.076852	0.66775
	Dos_CG-DMR	Chr02	14852698	14853180	1.2e-06	0.45615	14	0.53851	0.082362
	Dos_CG-DMR	Chr02	15155277	15155446	4.4e-06	0.458362	12	0.69359	0.23523
	Dos_CG-DMR	Chr02	15210467	15210505	1.4e-05	0.521591	8	0.53264	0.011045
	Dos_CG-DMR	Chr02	15645760	15647033	3.3e-15	0.457495	27	0.61855	0.16106
	Dos_CG-DMR	Chr02	15817369	15817462	1.8e-13	0.540061	12	0.89593	0.35587
	Dos_CG-DMR	Chr02	16863033	16863714	3.3e-122	0.684397	72	0.68796	0.003567
	Dos_CG-DMR	Chr02	17082921	17083717	0.0013	0.430129	10	0.86773	0.4376
	Dos_CG-DMR	Chr02	17294179	17294299	0.00019	0.411509	12	0.51578	0.10427
	Dos_CG-DMR	Chr02	17325892	17326337	3.1e-15	0.587883	13	0.80631	0.21843
	Dos_CG-DMR	Chr02	17756826	17757506	2.3e-10	-0.419358	23	0.44436	0.86372
	Dos_CG-DMR	Chr02	18726316	18726824	0.00043	0.458701	11	0.90931	0.4506
	Dos_CG-DMR	Chr02	19693035	19693545	0.0014	0.424659	11	0.603	0.17835
	Dos_CG-DMR	Chr02	19693855	19694344	6e-05	0.442657	12	0.65939	0.21673
	Dos_CG-DMR	Chr02	21504821	21505808	1.6e-33	0.431932	44	0.81956	0.38763
	Dos_CG-DMR	Chr02	22242329	22243662	4.8e-103	0.797334	47	0.814	0.016663
	Dos_CG-DMR	Chr02	22239479	22241912	7.3e-89	0.595558	74	0.80644	0.21089
	Dos_CG-DMR	Chr02	24261034	24261191	0.00039	0.465538	8	0.59262	0.12708
	Dos_CG-DMR	Chr02	25465138	25465529	0.00028	-0.447491	9	0.063181	0.51067
	Dos_CG-DMR	Chr02	25886387	25886605	1.8e-05	0.443688	10	0.55346	0.10977
	Dos_CG-DMR	Chr02	25947674	25948469	4e-06	-0.523162	9	0.088134	0.6113
	Dos_CG-DMR	Chr02	26664172	26664253	3.4e-08	0.592686	9	0.76287	0.17018
	Dos_CG-DMR	Chr02	26663382	26663850	1.1e-10	0.529335	15	0.77262	0.24329
	Dos_CG-DMR	Chr02	27171714	27172011	1.3e-15	0.540178	18	0.5883	0.048127
	Dos_CG-DMR	Chr02	27467723	27467782	0.0054	0.481819	8	0.90278	0.42096
	Dos_CG-DMR	Chr02	27584814	27584907	0.00075	-0.538272	8	0.40455	0.94282
	Dos_CG-DMR	Chr02	27586357	27586754	2.6e-11	-0.497742	14	0.11118	0.60892
	Dos_CG-DMR	Chr02	27573366	27574185	7.8e-12	-0.415675	27	0.20712	0.6228
	Dos_CG-DMR	Chr02	27819520	27819856	4.3e-13	0.538611	13	0.91624	0.37763
	Dos_CG-DMR	Chr02	27853407	27854473	4.8e-08	0.440992	14	0.44249	0.0014935
	Dos_CG-DMR	Chr02	28801702	28801839	2.5e-13	0.633154	10	0.63616	0.0030092
	Dos_CG-DMR	Chr02	29726204	29726310	6.1e-10	0.62472	10	0.70592	0.081196
	Dos_CG-DMR	Chr02	29753598	29754327	3.5e-23	0.651096	17	0.70375	0.052656
	Dos_CG-DMR	Chr02	30674234	30674414	4.2e-06	-0.510095	8	0.27765	0.78775
	Dos_CG-DMR	Chr02	31121357	31121806	2e-06	-0.472924	13	0.43493	0.90786
	Dos_CG-DMR	Chr02	32253122	32253473	8.1e-12	0.577961	12	0.83042	0.25246
	Dos_CG-DMR	Chr02	32916896	32917503	1.1e-07	-0.53195	11	0.36166	0.89361
	Dos_CG-DMR	Chr02	33787419	33787972	5.2e-33	0.545767	30	0.65107	0.1053
	Dos_CG-DMR	Chr02	33908962	33909472	2.3e-12	0.551608	14	0.78245	0.23084
	Dos_CG-DMR	Chr02	34023433	34023802	7.1e-13	0.575581	14	0.84492	0.26934
	Dos_CG-DMR	Chr02	34072507	34072893	4.8e-08	0.441229	18	0.70448	0.26325
	Dos_CG-DMR	Chr02	34583631	34584228	1.1e-21	-0.478564	30	0.21656	0.69513
	Dos_CG-DMR	Chr02	34766302	34766612	4.5e-06	0.51367	8	0.86847	0.3548
	Dos_CG-DMR	Chr02	34829490	34830021	4.4e-05	0.474959	10	0.55097	0.076015
	Dos_CG-DMR	Chr02	36200552	36201104	3e-10	0.710918	8	0.7622	0.05128
	Dos_CG-DMR	Chr02	36201453	36202519	3.8e-32	0.653305	22	0.74796	0.094656
	Dos_CG-DMR	Chr02	36738769	36739338	4.1e-26	-0.742203	13	0.15106	0.89326
	Dos_CG-DMR	Chr02	36775462	36775976	1.5e-30	0.585087	28	0.61643	0.031345
	Dos_CG-DMR	Chr02	36893391	36893506	2.5e-05	0.547817	8	0.70088	0.15306
	Dos_CG-DMR	Chr02	36921857	36922291	3.2e-08	0.424334	18	0.80867	0.38434
	Dos_CG-DMR	Chr02	37340081	37340972	1.9e-32	0.644936	26	0.72145	0.076511
	Dos_CG-DMR	Chr02	37575058	37575214	1.3e-05	0.472898	10	0.5883	0.1154
	Dos_CG-DMR	Chr02	37644397	37645314	3.2e-25	-0.472575	36	0.18614	0.65871
	Dos_CG-DMR	Chr02	38299811	38300151	0.0003	0.460147	11	0.60956	0.14942
	Dos_CG-DMR	Chr02	38717867	38718309	3.3e-06	0.431166	15	0.51486	0.083698
	Dos_CG-DMR	Chr02	39160227	39160538	2.3e-06	0.464558	14	0.72623	0.26168
	Dos_CG-DMR	Chr02	39445623	39445734	2.1e-05	-0.601052	8	0.11142	0.71247
	Dos_CG-DMR	Chr02	40114661	40114928	8.1e-05	0.414032	13	0.62447	0.21044
	Dos_CG-DMR	Chr02	40120123	40120328	6.1e-07	0.601012	8	0.94803	0.34702
	Dos_CG-DMR	Chr02	40117189	40117622	4.2e-09	0.423481	18	0.75911	0.33563
	Dos_CG-DMR	Chr02	40750530	40750567	5.5e-21	0.736003	10	0.89105	0.15505
	Dos_CG-DMR	Chr02	40883406	40883445	5.8e-08	0.479794	12	0.75832	0.27852
	Dos_CG-DMR	Chr02	40993274	40993889	8.3e-14	0.485646	19	0.60911	0.12346
	Dos_CG-DMR	Chr02	40994481	40994771	0.0025	0.485989	8	0.49193	0.0059386
	Dos_CG-DMR	Chr02	40994891	40994928	1.6e-11	0.617537	8	0.61754	2.0833e-08
	Dos_CG-DMR	Chr02	41321467	41322194	1.1e-10	0.446734	21	0.7834	0.33666
	Dos_CG-DMR	Chr02	41482863	41482967	2.6e-08	0.5414	8	0.79547	0.25407
	Dos_CG-DMR	Chr02	41627796	41628167	0.00052	0.456161	10	0.72226	0.2661
	Dos_CG-DMR	Chr02	41855853	41856807	3.8e-10	0.425914	22	0.62192	0.19601
	Dos_CG-DMR	Chr02	42242330	42242501	2.7e-05	-0.513948	10	0.39939	0.91334
	Dos_CG-DMR	Chr02	42347133	42347615	7.6e-06	0.54526	10	0.93289	0.38764
	Dos_CG-DMR	Chr02	42344624	42345608	2.1e-34	0.50328	43	0.89176	0.38848
	Dos_CG-DMR	Chr02	42677116	42677330	0.00095	0.484708	10	0.65758	0.17287
	Dos_CG-DMR	Chr02	42797803	42798003	1.2e-10	-0.536632	12	0.39383	0.93046
	Dos_CG-DMR	Chr02	43192025	43192331	7.7e-10	0.65221	10	0.94039	0.28818
	Dos_CG-DMR	Chr02	43188701	43190004	6.7e-48	0.595297	39	0.80813	0.21284
	Dos_CG-DMR	Chr02	43192667	43193557	0.00035	0.433189	12	0.53603	0.10285
	Dos_CG-DMR	Chr02	43863656	43864112	7.5e-05	0.535477	8	0.73544	0.19996
	Dos_CG-DMR	Chr02	43924275	43924985	3e-14	-0.40051	29	0.51192	0.91243
	Dos_CG-DMR	Chr02	44302472	44303042	1e-15	0.425359	29	0.69297	0.26761
	Dos_CG-DMR	Chr02	44322835	44323224	4.2e-31	-0.88853	12	0.041691	0.93022
	Dos_CG-DMR	Chr02	44567556	44567675	0.0034	0.428453	10	0.93	0.50155
	Dos_CG-DMR	Chr02	45161634	45161788	0.0055	0.454702	10	0.6514	0.1967
	Dos_CG-DMR	Chr02	45414631	45415021	1.5e-08	0.470845	18	0.61219	0.14134
	Dos_CG-DMR	Chr02	45580948	45581112	0.0088	0.506652	8	0.77806	0.2714
	Dos_CG-DMR	Chr02	45808922	45809182	0.0068	0.450724	8	0.45603	0.0053083
	Dos_CG-DMR	Chr02	45801371	45803281	4.8e-26	0.429157	48	0.67013	0.24097
	Dos_CG-DMR	Chr02	46590674	46590801	0.0037	0.477196	8	0.58682	0.10963
	Dos_CG-DMR	Chr02	46651484	46651505	2.5e-06	0.5298	8	0.73009	0.20029
	Dos_CG-DMR	Chr02	46932515	46933066	1.6e-07	0.483524	13	0.74737	0.26384
	Dos_CG-DMR	Chr02	47115642	47115698	7.9e-15	0.603327	14	0.8318	0.22847
	Dos_CG-DMR	Chr02	47197300	47197827	7.1e-05	0.439798	13	0.57043	0.13063
	Dos_CG-DMR	Chr02	47506112	47506630	0.00064	0.408339	14	0.6893	0.28096
	Dos_CG-DMR	Chr02	47547347	47547580	2.7e-06	0.524759	10	0.59315	0.068388
	Dos_CG-DMR	Chr02	47854211	47854653	3.6e-21	-0.566451	22	0.11017	0.67662
	Dos_CG-DMR	Chr02	48148980	48151191	6.9e-28	0.485311	29	0.61176	0.12645
	Dos_CG-DMR	Chr02	48305088	48305224	0.00026	0.416312	14	0.47153	0.055214
	Dos_CG-DMR	Chr02	48567593	48569318	3.1e-69	0.543732	53	0.55147	0.0077389
	Dos_CG-DMR	Chr03	63399	63734	0.00079	0.42065	13	0.70789	0.28724
	Dos_CG-DMR	Chr03	93101	93295	0.0002	0.51362	10	0.58099	0.06737
	Dos_CG-DMR	Chr02	48491571	48491757	5e-11	0.730175	8	0.83294	0.10276
	Dos_CG-DMR	Chr02	48491852	48496017	0.00065	0.537179	195	0.93981	0.892
	Dos_CG-DMR	Chr02	48496100	48497045	6.9e-46	0.718831	27	0.81901	0.10018
	Dos_CG-DMR	Chr03	89099	89718	5e-07	0.466213	14	0.56516	0.098943
	Dos_CG-DMR	Chr03	64643	64952	2.4e-07	0.402707	19	0.83047	0.42777
	Dos_CG-DMR	Chr03	919755	919903	0.0035	0.431468	10	0.77895	0.34749
	Dos_CG-DMR	Chr03	1085362	1085585	8.4e-07	0.40807	18	0.52298	0.11491
	Dos_CG-DMR	Chr03	1165869	1166740	3.2e-11	-0.418803	24	0.30672	0.72553
	Dos_CG-DMR	Chr03	1222352	1223017	8.2e-08	-0.417275	14	0.19043	0.60771
	Dos_CG-DMR	Chr03	1466605	1466772	0.002	0.411692	12	0.56826	0.15657
	Dos_CG-DMR	Chr03	1683840	1683912	4.8e-07	0.589982	8	0.67724	0.087263
	Dos_CG-DMR	Chr03	1718956	1718978	7.6e-06	0.566351	8	0.63474	0.068393
	Dos_CG-DMR	Chr03	1769380	1769451	8.9e-10	0.580667	10	0.69352	0.11285
	Dos_CG-DMR	Chr03	2077572	2077983	0.0082	0.446247	10	0.77815	0.3319
	Dos_CG-DMR	Chr03	2345358	2345429	4.1e-25	0.793282	12	0.89256	0.099278
	Dos_CG-DMR	Chr03	2370680	2371144	9.6e-08	-0.475852	12	0.0045194	0.48037
	Dos_CG-DMR	Chr03	2449618	2449674	0.00019	0.533589	8	0.65136	0.11777
	Dos_CG-DMR	Chr03	2622358	2622571	0.0053	-0.448449	8	0.35334	0.80179
	Dos_CG-DMR	Chr03	2822335	2822831	5.8e-10	0.493739	14	0.5223	0.028557
	Dos_CG-DMR	Chr03	3021506	3022352	3.1e-17	0.554133	20	0.87121	0.31707
	Dos_CG-DMR	Chr03	3036014	3036232	4.5e-13	0.705746	9	0.87154	0.1658
	Dos_CG-DMR	Chr03	3793548	3793594	2.6e-20	0.779811	10	0.94577	0.16596
	Dos_CG-DMR	Chr03	4273578	4273911	4.7e-11	0.483003	17	0.73397	0.25097
	Dos_CG-DMR	Chr03	4275344	4275610	0.0032	0.491438	8	0.71836	0.22692
	Dos_CG-DMR	Chr03	4715540	4715580	2e-16	0.610327	10	0.63392	0.023593
	Dos_CG-DMR	Chr03	4983027	4983432	9.3e-05	0.440098	11	0.4451	0.0050041
	Dos_CG-DMR	Chr03	5228721	5228805	9.1e-25	0.853139	10	0.86476	0.011618
	Dos_CG-DMR	Chr03	5663481	5664213	7.1e-14	-0.654438	10	0.00449	0.65893
	Dos_CG-DMR	Chr03	6560183	6560332	5.9e-06	0.438372	12	0.89687	0.4585
	Dos_CG-DMR	Chr03	6750589	6751035	8e-09	0.428854	19	0.92825	0.49939
	Dos_CG-DMR	Chr03	6824422	6825161	1.2e-16	0.61459	12	0.89898	0.28439
	Dos_CG-DMR	Chr03	6822377	6823560	4.3e-14	0.45804	19	0.57806	0.12002
	Dos_CG-DMR	Chr03	7708208	7709139	4.4e-15	0.471506	23	0.75464	0.28313
	Dos_CG-DMR	Chr03	7709482	7709686	2.3e-10	0.556698	13	0.79382	0.23712
	Dos_CG-DMR	Chr03	8047954	8048234	0.0033	0.432382	8	0.53331	0.10093
	Dos_CG-DMR	Chr03	10606476	10607201	5.1e-44	0.815485	19	0.85645	0.040962
	Dos_CG-DMR	Chr03	10799077	10800270	5.6e-19	0.445047	33	0.51899	0.073945
	Dos_CG-DMR	Chr03	11410311	11410339	2.7e-05	0.439974	8	0.50729	0.067315
	Dos_CG-DMR	Chr03	12858047	12858583	2.9e-13	0.45732	19	0.56626	0.10894
	Dos_CG-DMR	Chr03	13561767	13561945	3.3e-08	0.452289	13	0.49221	0.039918
	Dos_CG-DMR	Chr03	13933994	13934313	0.00016	0.446588	10	0.61375	0.16717
	Dos_CG-DMR	Chr03	14467242	14467501	3.6e-06	-0.423151	15	0.14917	0.57232
	Dos_CG-DMR	Chr03	14474753	14475012	4.1e-16	-0.426399	18	0.21424	0.64064
	Dos_CG-DMR	Chr03	16762663	16763204	6.8e-20	-0.645203	15	0.23023	0.87544
	Dos_CG-DMR	Chr03	16808227	16809625	7e-53	-0.729999	28	0.12501	0.85501
	Dos_CG-DMR	Chr03	17090708	17090843	2.8e-07	0.561783	8	0.85379	0.29201
	Dos_CG-DMR	Chr03	17467128	17467377	5.4e-13	0.604838	12	0.61106	0.0062241
	Dos_CG-DMR	Chr03	17605493	17606415	1.1e-14	0.616596	12	0.82848	0.21188
	Dos_CG-DMR	Chr03	17746911	17747078	1.2e-20	-0.830719	9	0.089094	0.91981
	Dos_CG-DMR	Chr03	18042298	18042380	2.9e-07	0.515526	10	0.69491	0.17939
	Dos_CG-DMR	Chr03	18228238	18228714	0.00061	-0.462279	12	0.36924	0.83152
	Dos_CG-DMR	Chr03	18229900	18230413	8.7e-29	-0.652846	20	0.29214	0.94498
	Dos_CG-DMR	Chr03	18613531	18613813	0.00099	0.447922	8	0.74316	0.29524
	Dos_CG-DMR	Chr03	18693724	18694370	3.1e-06	0.480004	12	0.75449	0.27449
	Dos_CG-DMR	Chr03	19019133	19019500	0.00031	0.40958	14	0.71306	0.30347
	Dos_CG-DMR	Chr03	19182572	19183145	4.6e-06	0.465822	14	0.81673	0.35091
	Dos_CG-DMR	Chr03	19213426	19214010	3.6e-07	-0.48937	14	0.14642	0.63579
	Dos_CG-DMR	Chr03	21102646	21102927	0.0036	0.505267	8	0.62012	0.11485
	Dos_CG-DMR	Chr03	22002431	22002718	3.9e-07	-0.52323	8	0.37534	0.89857
	Dos_CG-DMR	Chr03	23351929	23352183	2.3e-16	0.442525	26	0.76352	0.32099
	Dos_CG-DMR	Chr03	23697080	23697297	1.5e-13	0.495545	16	0.84774	0.3522
	Dos_CG-DMR	Chr03	24805486	24805606	0.00067	-0.505837	8	0.32705	0.83289
	Dos_CG-DMR	Chr03	25281479	25281755	0.00012	0.411783	14	0.56967	0.15789
	Dos_CG-DMR	Chr03	26554994	26555491	1.6e-11	0.410883	24	0.76783	0.35695
	Dos_CG-DMR	Chr03	26750840	26751155	0.00024	0.463361	10	0.81541	0.35205
	Dos_CG-DMR	Chr03	26787447	26787883	4.1e-07	0.441147	12	0.59694	0.15579
	Dos_CG-DMR	Chr03	26788396	26788838	5.3e-07	0.462312	12	0.63481	0.1725
	Dos_CG-DMR	Chr03	26848030	26848566	3.8e-11	-0.516863	16	0.1355	0.65236
	Dos_CG-DMR	Chr03	27526987	27527285	4.4e-13	0.568111	13	0.90444	0.33633
	Dos_CG-DMR	Chr03	27900401	27900452	0.0089	0.434379	10	0.55046	0.11608
	Dos_CG-DMR	Chr03	28559226	28559302	9.7e-07	0.494821	10	0.79894	0.30412
	Dos_CG-DMR	Chr03	28606011	28606051	1.8e-10	0.559782	8	0.64448	0.084699
	Dos_CG-DMR	Chr03	29249895	29250598	1.9e-18	-0.50181	21	0.14507	0.64688
	Dos_CG-DMR	Chr03	29378476	29379006	0.0026	0.403787	13	0.88823	0.48444
	Dos_CG-DMR	Chr03	29381027	29381601	2.3e-09	0.568577	13	0.89581	0.32724
	Dos_CG-DMR	Chr03	29382219	29382628	0.0001	0.468311	10	0.93404	0.46573
	Dos_CG-DMR	Chr03	29733836	29734240	9.5e-07	0.43908	12	0.44734	0.0082621
	Dos_CG-DMR	Chr03	29826597	29826790	1.9e-16	0.572362	16	0.6732	0.10084
	Dos_CG-DMR	Chr03	30073175	30073231	8.4e-11	0.669237	8	0.68404	0.014799
	Dos_CG-DMR	Chr03	30268031	30268233	0.0042	0.507097	8	0.58406	0.076958
	Dos_CG-DMR	Chr03	30267135	30267530	2.3e-11	0.562185	12	0.66365	0.10146
	Dos_CG-DMR	Chr03	30268885	30269218	7.6e-07	0.494328	12	0.57832	0.083996
	Dos_CG-DMR	Chr03	30407059	30407684	2.5e-15	-0.600832	14	0.31825	0.91909
	Dos_CG-DMR	Chr03	30413201	30413921	9.5e-07	0.412525	17	0.65009	0.23757
	Dos_CG-DMR	Chr03	30446182	30448105	1.1e-91	-0.710186	52	0.1416	0.85179
	Dos_CG-DMR	Chr03	30542970	30544100	7e-31	-0.565569	32	0.29101	0.85658
	Dos_CG-DMR	Chr03	30606088	30608535	1.4e-25	0.419606	44	0.51583	0.096225
	Dos_CG-DMR	Chr03	30684232	30684799	1.2e-19	0.696812	10	0.85951	0.16269
	Dos_CG-DMR	Chr03	30686360	30687349	4e-32	0.609442	20	0.89061	0.28117
	Dos_CG-DMR	Chr03	30685226	30685720	3e-52	0.783563	24	0.9211	0.13754
	Dos_CG-DMR	Chr03	31120288	31120430	7.6e-09	0.528747	8	0.85939	0.33064
	Dos_CG-DMR	Chr03	31335002	31335961	1.6e-11	-0.569329	14	0.23813	0.80746
	Dos_CG-DMR	Chr03	31336479	31336939	2.6e-05	-0.504992	8	0.35593	0.86092
	Dos_CG-DMR	Chr03	31751348	31751455	6.6e-11	0.610457	8	0.75507	0.14461
	Dos_CG-DMR	Chr03	31842703	31843042	2.2e-17	0.569708	12	0.91075	0.34104
	Dos_CG-DMR	Chr03	31928139	31928339	1.5e-13	0.440542	21	0.62682	0.18628
	Dos_CG-DMR	Chr03	32047632	32047741	0.00057	0.474041	8	0.71626	0.24222
	Dos_CG-DMR	Chr03	32168360	32168648	4.3e-20	-0.865438	9	0.031196	0.89663
	Dos_CG-DMR	Chr03	32313495	32314120	1.9e-07	0.539934	10	0.6515	0.11157
	Dos_CG-DMR	Chr03	32459688	32459861	0.0002	-0.425201	8	0.41008	0.83528
	Dos_CG-DMR	Chr03	32451560	32451839	1.3e-19	0.528501	23	0.62711	0.09861
	Dos_CG-DMR	Chr03	32507963	32509054	1.7e-30	0.695942	19	0.73205	0.036107
	Dos_CG-DMR	Chr03	32531888	32532090	0.00013	0.551286	8	0.79079	0.2395
	Dos_CG-DMR	Chr03	32578650	32579098	3.2e-16	0.80121	9	0.8023	0.0010889
	Dos_CG-DMR	Chr03	32579619	32580144	7.3e-23	0.800795	12	0.80149	0.0006945
	Dos_CG-DMR	Chr03	32577524	32577851	8.1e-23	0.730338	12	0.81314	0.082803
	Dos_CG-DMR	Chr03	32619323	32619800	2.4e-11	-0.512731	14	0.31026	0.82299
	Dos_CG-DMR	Chr03	33106545	33108024	1.2e-27	0.423388	45	0.86436	0.44097
	Dos_CG-DMR	Chr03	33310697	33310739	1.3e-07	0.620609	8	0.69742	0.076815
	Dos_CG-DMR	Chr03	33393350	33393372	0.001	0.471171	8	0.55868	0.087505
	Dos_CG-DMR	Chr03	33464874	33465166	1.8e-08	0.476363	12	0.70858	0.23222
	Dos_CG-DMR	Chr03	33679753	33680080	0.0012	0.454074	11	0.70527	0.25119
	Dos_CG-DMR	Chr03	33826336	33827329	5.6e-13	0.528658	13	0.79073	0.26207
	Dos_CG-DMR	Chr03	34198044	34198290	0.0047	-0.420067	8	0.0018514	0.42192
	Dos_CG-DMR	Chr03	34494224	34494319	0.00018	0.459983	10	0.50662	0.046641
	Dos_CG-DMR	Chr03	34593441	34594138	0.0017	-0.465669	10	0.33545	0.80112
	Dos_CG-DMR	Chr03	34719404	34719551	0.0027	0.514777	8	0.66303	0.14826
	Dos_CG-DMR	Chr03	34854758	34854853	5.2e-05	0.534111	8	0.7995	0.26539
	Dos_CG-DMR	Chr03	34877637	34877894	2.5e-05	0.405636	17	0.51653	0.11089
	Dos_CG-DMR	Chr03	34900362	34900533	1.1e-06	0.516962	8	0.56996	0.052993
	Dos_CG-DMR	Chr03	34906763	34906832	3.9e-08	0.496022	10	0.58496	0.088933
	Dos_CG-DMR	Chr03	35296361	35296451	0.002	0.450544	10	0.59658	0.14604
	Dos_CG-DMR	Chr03	35360788	35360818	5.2e-08	0.477087	8	0.91519	0.43811
	Dos_CG-DMR	Chr03	36247468	36247588	4.2e-06	0.434644	12	0.751	0.31636
	Dos_CG-DMR	Chr03	36248488	36249060	2.3e-09	0.4426	18	0.563	0.1204
	Dos_CG-DMR	Chr03	36305444	36305537	3e-06	0.435856	14	0.81629	0.38044
	Dos_CG-DMR	Chr03	36661786	36662171	1.7e-05	-0.434287	8	0.46389	0.89818
	Dos_CG-DMR	Chr03	36929727	36930190	0.00016	-0.501598	10	0.24101	0.74261
	Dos_CG-DMR	Chr03	37338373	37338403	0.0013	0.427027	8	0.57082	0.14379
	Dos_CG-DMR	Chr03	37416850	37417321	4.6e-09	0.607236	10	0.72384	0.11661
	Dos_CG-DMR	Chr03	37423491	37424523	3.3e-11	0.451045	19	0.61526	0.16422
	Dos_CG-DMR	Chr03	37893617	37894555	1.1e-08	0.457198	19	0.73362	0.27642
	Dos_CG-DMR	Chr03	38030638	38031709	2e-16	0.483756	27	0.67052	0.18676
	Dos_CG-DMR	Chr03	38385717	38386170	2.1e-05	0.406549	14	0.66076	0.25421
	Dos_CG-DMR	Chr03	38645343	38645464	1.6e-05	0.49727	8	0.50686	0.0095902
	Dos_CG-DMR	Chr03	38755466	38755897	7.3e-10	0.564106	11	0.6911	0.12699
	Dos_CG-DMR	Chr03	38770990	38771543	3.9e-15	-0.463617	28	0.0035849	0.4672
	Dos_CG-DMR	Chr03	38926534	38926551	6e-08	0.485214	8	0.55843	0.073221
	Dos_CG-DMR	Chr03	39430306	39430615	0.0052	0.487347	9	0.70669	0.21935
	Dos_CG-DMR	Chr03	39839170	39839593	5.8e-15	0.556749	15	0.59336	0.036613
	Dos_CG-DMR	Chr03	39888330	39889279	1.9e-36	-0.507926	27	0.040901	0.54883
	Dos_CG-DMR	Chr03	39971476	39971523	7.9e-06	0.557203	8	0.67017	0.11296
	Dos_CG-DMR	Chr03	40051294	40051975	3.2e-12	0.538063	14	0.74206	0.204
	Dos_CG-DMR	Chr03	40201639	40201890	0.00057	0.426614	12	0.57419	0.14757
	Dos_CG-DMR	Chr03	40231594	40231824	6.8e-25	0.505135	25	0.69228	0.18715
	Dos_CG-DMR	Chr03	40263441	40264574	7.5e-47	0.489147	45	0.49015	0.0010071
	Dos_CG-DMR	Chr03	41426836	41426894	5.2e-09	0.46832	12	0.47257	0.00425
	Dos_CG-DMR	Chr03	41741164	41741560	4.3e-24	0.565004	17	0.68174	0.11673
	Dos_CG-DMR	Chr03	41753811	41753972	0.001	0.459438	10	0.48848	0.029042
	Dos_CG-DMR	Chr03	41889852	41889977	6.4e-08	0.472629	13	0.5739	0.10128
	Dos_CG-DMR	Chr03	42312599	42313143	7.9e-16	0.50527	18	0.50527	2.3148e-08
	Dos_CG-DMR	Chr03	42564559	42565193	3.7e-07	0.407339	16	0.45986	0.052525
	Dos_CG-DMR	Chr03	42591557	42591763	9.8e-11	0.444547	16	0.80265	0.35811
	Dos_CG-DMR	Chr03	42581490	42581712	5.1e-08	0.466449	16	0.72421	0.25776
	Dos_CG-DMR	Chr03	42661770	42661877	9e-07	0.46587	10	0.91598	0.45011
	Dos_CG-DMR	Chr03	42989300	42989347	1.4e-06	0.535204	8	0.62452	0.089318
	Dos_CG-DMR	Chr03	43047152	43047467	4.1e-10	0.403829	17	0.76879	0.36497
	Dos_CG-DMR	Chr03	43346417	43346508	3e-18	0.710543	11	0.86071	0.15016
	Dos_CG-DMR	Chr03	43424001	43424948	4.3e-63	0.666062	38	0.90408	0.23802
	Dos_CG-DMR	Chr03	43558988	43559541	2.8e-09	0.456544	17	0.5974	0.14086
	Dos_CG-DMR	Chr03	43754834	43755048	5.4e-06	0.57043	8	0.70318	0.13275
	Dos_CG-DMR	Chr03	43934863	43935511	2e-05	-0.406077	17	0.017408	0.42348
	Dos_CG-DMR	Chr03	44038249	44038796	1.6e-08	0.550321	11	0.63768	0.087358
	Dos_CG-DMR	Chr03	44102454	44102691	0.00013	0.557128	8	0.70148	0.14436
	Dos_CG-DMR	Chr03	44118213	44118347	0.00016	0.543085	8	0.66061	0.11753
	Dos_CG-DMR	Chr03	44124712	44124914	0.00027	0.482814	8	0.7885	0.30568
	Dos_CG-DMR	Chr03	44298862	44299220	5.7e-08	0.453798	14	0.46878	0.014979
	Dos_CG-DMR	Chr03	44450422	44450475	1.4e-10	0.495265	10	0.52037	0.025105
	Dos_CG-DMR	Chr03	44452360	44452419	0.0023	0.421382	8	0.53153	0.11015
	Dos_CG-DMR	Chr03	44478460	44478976	1.1e-25	0.492967	34	0.72098	0.22801
	Dos_CG-DMR	Chr03	44677174	44677855	1.5e-05	0.455689	13	0.65402	0.19833
	Dos_CG-DMR	Chr03	45338208	45338554	5e-06	-0.597904	8	0.14195	0.73986
	Dos_CG-DMR	Chr03	45518472	45519001	0.00035	0.408365	13	0.61601	0.20764
	Dos_CG-DMR	Chr03	45770744	45771053	4.3e-18	0.585561	17	0.58749	0.0019253
	Dos_CG-DMR	Chr04	500	931	7e-11	0.59796	10	0.79621	0.19825
	Dos_CG-DMR	Chr04	5074	6443	2.7e-16	0.488291	24	0.81505	0.32676
	Dos_CG-DMR	Chr04	13060	14006	4.2e-30	0.705448	17	0.73443	0.028986
	Dos_CG-DMR	Chr04	9680	10693	1.4e-41	0.796703	19	0.82673	0.030029
	Dos_CG-DMR	Chr03	45766929	45768908	5e-143	0.8047	64	0.81653	0.011831
	Dos_CG-DMR	Chr04	42146	44211	1.4e-42	-0.401418	63	0.42589	0.8273
	Dos_CG-DMR	Chr04	185415	185669	4.5e-07	0.412624	11	0.41335	0.00072123
	Dos_CG-DMR	Chr04	621390	621455	5.2e-06	0.442718	12	0.55274	0.11003
	Dos_CG-DMR	Chr04	1298955	1299321	0.0095	-0.457405	9	0.16631	0.62371
	Dos_CG-DMR	Chr04	1240303	1240646	0.0011	-0.405554	14	0.19148	0.59703
	Dos_CG-DMR	Chr04	1607533	1607591	2.1e-06	0.495618	10	0.58578	0.09016
	Dos_CG-DMR	Chr04	1695279	1695676	1.6e-08	-0.447756	17	0.13878	0.58654
	Dos_CG-DMR	Chr04	1841021	1841368	5.3e-05	0.558538	8	0.62236	0.063822
	Dos_CG-DMR	Chr04	1987373	1987475	0.0015	0.441274	10	0.56889	0.12761
	Dos_CG-DMR	Chr04	2489756	2489841	1.3e-08	0.55204	10	0.63759	0.085547
	Dos_CG-DMR	Chr04	3044795	3044831	4.5e-08	0.604909	8	0.77806	0.17315
	Dos_CG-DMR	Chr04	4690996	4691710	1.4e-09	0.489213	8	0.62081	0.1316
	Dos_CG-DMR	Chr04	4750760	4750941	0.0033	0.471802	8	0.79698	0.32518
	Dos_CG-DMR	Chr04	5684698	5684842	7.4e-06	0.499651	10	0.60015	0.1005
	Dos_CG-DMR	Chr04	5687318	5687437	1.5e-17	0.611271	14	0.66338	0.052107
	Dos_CG-DMR	Chr04	5843921	5843969	1.7e-08	0.455351	15	0.70302	0.24767
	Dos_CG-DMR	Chr04	6040468	6040628	1.6e-06	0.549791	8	0.76533	0.21554
	Dos_CG-DMR	Chr04	6210271	6210600	1.9e-39	-0.863824	17	0.013072	0.8769
	Dos_CG-DMR	Chr04	6295562	6296019	0.00049	0.415385	12	0.70294	0.28755
	Dos_CG-DMR	Chr04	6305520	6305962	5.4e-06	0.463463	15	0.60579	0.14233
	Dos_CG-DMR	Chr04	6407225	6407770	5.6e-19	0.581057	12	0.63315	0.052096
	Dos_CG-DMR	Chr04	6489557	6489747	0.0021	0.403285	8	0.67413	0.27085
	Dos_CG-DMR	Chr04	6825443	6825666	1.1e-07	0.546673	10	0.68159	0.13492
	Dos_CG-DMR	Chr04	7000645	7000701	1.7e-05	0.477097	8	0.90827	0.43118
	Dos_CG-DMR	Chr04	7360506	7360675	0.0031	0.447987	10	0.59668	0.14869
	Dos_CG-DMR	Chr04	7573448	7573744	4.3e-18	-0.708318	12	0.14345	0.85177
	Dos_CG-DMR	Chr04	7603446	7603751	1.1e-06	0.445763	12	0.45881	0.013046
	Dos_CG-DMR	Chr04	8040051	8040249	9.1e-10	0.407242	17	0.91877	0.51152
	Dos_CG-DMR	Chr04	8113650	8114065	1.1e-11	0.575759	10	0.82509	0.24933
	Dos_CG-DMR	Chr04	8331605	8332575	5e-13	-0.627051	13	0.094717	0.72177
	Dos_CG-DMR	Chr04	8499900	8500227	0.00078	0.479816	10	0.77176	0.29194
	Dos_CG-DMR	Chr04	8695696	8695882	0.0022	0.502177	8	0.79826	0.29608
	Dos_CG-DMR	Chr04	9211553	9211879	1.1e-15	0.581017	14	0.71587	0.13485
	Dos_CG-DMR	Chr04	9319658	9319975	4.3e-25	0.687465	18	0.84395	0.15648
	Dos_CG-DMR	Chr04	9322361	9322471	0.0055	0.400418	8	0.68473	0.28431
	Dos_CG-DMR	Chr04	10070243	10070488	4.8e-07	0.456874	16	0.65483	0.19795
	Dos_CG-DMR	Chr04	10028455	10029150	1.4e-07	-0.480612	15	0.22701	0.70762
	Dos_CG-DMR	Chr04	10569029	10569655	5e-14	-0.461974	16	0.039483	0.50146
	Dos_CG-DMR	Chr04	10952202	10952813	1.1e-06	-0.502743	12	0.32152	0.82427
	Dos_CG-DMR	Chr04	11454500	11454805	7.2e-08	0.487949	12	0.91458	0.42663
	Dos_CG-DMR	Chr04	11893664	11893927	2.4e-14	-0.563703	14	0.37726	0.94096
	Dos_CG-DMR	Chr04	11894391	11894773	2.1e-09	-0.503476	16	0.21154	0.71502
	Dos_CG-DMR	Chr04	12670561	12670825	9.3e-09	0.626582	9	0.63908	0.012498
	Dos_CG-DMR	Chr04	12668556	12670049	1.2e-20	0.475244	24	0.478	0.0027597
	Dos_CG-DMR	Chr04	12760630	12761118	4.5e-12	0.502777	13	0.92142	0.41865
	Dos_CG-DMR	Chr04	13072347	13072659	8.9e-08	0.484975	13	0.64248	0.1575
	Dos_CG-DMR	Chr04	13329410	13330330	2.5e-05	0.404784	17	0.77465	0.36987
	Dos_CG-DMR	Chr04	13792117	13792284	0.0055	0.420797	8	0.82422	0.40342
	Dos_CG-DMR	Chr04	14684395	14684722	0.00049	-0.430087	14	0.40737	0.83746
	Dos_CG-DMR	Chr04	15144220	15144706	1.2e-05	0.467697	14	0.65965	0.19196
	Dos_CG-DMR	Chr04	15156445	15156857	9.8e-07	-0.409555	9	0.30688	0.71643
	Dos_CG-DMR	Chr04	15188712	15188773	0.0067	0.457041	8	0.50643	0.04939
	Dos_CG-DMR	Chr04	15485970	15486315	1.6e-08	0.643526	8	0.85921	0.21568
	Dos_CG-DMR	Chr04	15496572	15497398	6.7e-14	0.451026	20	0.93473	0.4837
	Dos_CG-DMR	Chr04	16005104	16005148	1.7e-06	0.551262	8	0.63969	0.088425
	Dos_CG-DMR	Chr04	16001024	16001997	7.8e-09	0.415644	22	0.68494	0.26929
	Dos_CG-DMR	Chr04	16239299	16239456	0.00091	0.428465	11	0.62036	0.1919
	Dos_CG-DMR	Chr04	16715680	16715978	0.0022	-0.415243	10	0.45402	0.86926
	Dos_CG-DMR	Chr04	17027542	17028213	5.2e-06	-0.502992	9	0.2725	0.7755
	Dos_CG-DMR	Chr04	18381972	18382981	4.3e-14	0.456197	22	0.70454	0.24834
	Dos_CG-DMR	Chr04	18384244	18384291	4.5e-05	0.541815	8	0.72967	0.18785
	Dos_CG-DMR	Chr04	18659394	18660172	0.002	0.406985	14	0.53162	0.12464
	Dos_CG-DMR	Chr04	18817397	18818232	1.7e-14	0.533367	17	0.87898	0.34561
	Dos_CG-DMR	Chr04	18893614	18894371	1.6e-14	0.460279	24	0.94104	0.48076
	Dos_CG-DMR	Chr04	19198597	19198851	1.4e-05	0.426816	14	0.52412	0.097307
	Dos_CG-DMR	Chr04	20131086	20131603	7.4e-10	0.515116	16	0.85541	0.3403
	Dos_CG-DMR	Chr04	20195699	20195870	0.00082	0.48671	10	0.72014	0.23343
	Dos_CG-DMR	Chr04	20539316	20540062	5.3e-08	0.461255	15	0.54456	0.083303
	Dos_CG-DMR	Chr04	20540451	20541602	3.9e-25	0.409744	34	0.41092	0.0011777
	Dos_CG-DMR	Chr04	20541916	20543070	9e-24	0.586641	20	0.8052	0.21856
	Dos_CG-DMR	Chr04	21178280	21179214	3.4e-13	0.433757	24	0.68378	0.25002
	Dos_CG-DMR	Chr04	21349048	21349420	1.2e-08	-0.47207	19	0.38775	0.85982
	Dos_CG-DMR	Chr04	22050120	22051191	2.2e-19	0.510118	27	0.688	0.17788
	Dos_CG-DMR	Chr04	22051506	22052382	3.1e-15	0.453305	22	0.54499	0.091689
	Dos_CG-DMR	Chr04	22055235	22056085	1.5e-13	0.474261	20	0.62555	0.15129
	Dos_CG-DMR	Chr04	22898139	22898427	4.8e-27	-0.905702	10	0.0013889	0.90709
	Dos_CG-DMR	Chr04	22896773	22897701	7.4e-49	-0.893831	19	0.015024	0.90886
	Dos_CG-DMR	Chr04	22960896	22961060	6e-16	0.69562	10	0.7173	0.021681
	Dos_CG-DMR	Chr04	23746588	23746725	0.0008	0.515303	8	0.91877	0.40347
	Dos_CG-DMR	Chr04	26364313	26364629	0.00046	-0.462412	12	0.43959	0.902
	Dos_CG-DMR	Chr04	28690792	28690937	1.1e-07	0.562233	10	0.74306	0.18082
	Dos_CG-DMR	Chr04	28817967	28818073	3.6e-16	0.687705	10	0.85955	0.17184
	Dos_CG-DMR	Chr04	30365922	30366811	3.6e-15	0.44632	28	0.65992	0.2136
	Dos_CG-DMR	Chr04	31123002	31123573	9.4e-10	-0.578551	11	0.35288	0.93143
	Dos_CG-DMR	Chr04	31841833	31841985	4.2e-09	0.513232	10	0.79516	0.28193
	Dos_CG-DMR	Chr04	36079112	36079347	0.00067	0.445188	10	0.57946	0.13428
	Dos_CG-DMR	Chr04	36514374	36515329	5.1e-08	0.406489	21	0.67314	0.26665
	Dos_CG-DMR	Chr04	36555966	36556439	4.6e-07	0.431047	12	0.89195	0.46091
	Dos_CG-DMR	Chr04	36563105	36564078	1.8e-12	0.459264	20	0.75683	0.29756
	Dos_CG-DMR	Chr04	38530033	38530703	6.8e-09	0.452634	16	0.74232	0.28969
	Dos_CG-DMR	Chr04	38539807	38540035	0.00096	0.478522	10	0.59501	0.11649
	Dos_CG-DMR	Chr04	38553639	38553973	4.3e-15	0.459088	22	0.8339	0.37481
	Dos_CG-DMR	Chr04	38633872	38634431	0.00028	0.405989	14	0.73938	0.33339
	Dos_CG-DMR	Chr04	39863950	39864646	1.3e-25	0.566389	26	0.7481	0.18171
	Dos_CG-DMR	Chr04	39866711	39867807	7.6e-20	0.481483	28	0.71624	0.23476
	Dos_CG-DMR	Chr04	40075701	40076017	1.2e-07	-0.424336	11	0.039293	0.46363
	Dos_CG-DMR	Chr04	40710924	40711560	4.4e-08	-0.415362	21	0.54683	0.96219
	Dos_CG-DMR	Chr04	41028271	41028590	4e-13	0.482411	18	0.56179	0.079375
	Dos_CG-DMR	Chr04	41326137	41326715	2e-10	-0.693674	8	0.0040403	0.69771
	Dos_CG-DMR	Chr04	41639249	41640345	2.3e-08	0.402919	20	0.48735	0.084433
	Dos_CG-DMR	Chr04	42058082	42058509	0.0026	-0.40946	8	0.15162	0.56108
	Dos_CG-DMR	Chr04	42073660	42074235	7.5e-09	-0.596348	8	0.13544	0.73179
	Dos_CG-DMR	Chr04	42239526	42239746	4.7e-26	0.607743	19	0.9061	0.29836
	Dos_CG-DMR	Chr04	42423338	42425250	9.1e-23	-0.431391	39	0.44001	0.8714
	Dos_CG-DMR	Chr04	42639672	42639889	0.0024	0.469504	10	0.58444	0.11493
	Dos_CG-DMR	Chr04	42981608	42982430	3.8e-16	0.411506	28	0.70128	0.28977
	Dos_CG-DMR	Chr04	43698808	43699739	1.9e-36	-0.444756	55	0.30852	0.75328
	Dos_CG-DMR	Chr04	43991489	43991970	3.1e-26	0.567815	23	0.65017	0.082351
	Dos_CG-DMR	Chr04	44084996	44085373	0.0079	-0.445303	8	0.11693	0.56223
	Dos_CG-DMR	Chr04	44117393	44119036	2.6e-24	-0.484922	29	0.00054753	0.48547
	Dos_CG-DMR	Chr04	44038378	44038713	1.7e-10	0.497762	16	0.58853	0.090765
	Dos_CG-DMR	Chr04	44229636	44230049	0.0045	-0.436255	9	0.18514	0.62139
	Dos_CG-DMR	Chr04	44219634	44220224	7.3e-34	0.747912	17	0.9293	0.18139
	Dos_CG-DMR	Chr04	44317923	44318325	3.9e-24	-0.668158	16	0.26241	0.93057
	Dos_CG-DMR	Chr04	44329375	44329866	2.2e-14	0.595007	14	0.62649	0.031487
	Dos_CG-DMR	Chr04	44325439	44326208	1.2e-16	0.600886	13	0.66692	0.066031
	Dos_CG-DMR	Chr04	44328198	44329047	1.6e-13	0.501147	20	0.56681	0.065667
	Dos_CG-DMR	Chr04	44331047	44332596	7.5e-31	0.577356	22	0.58088	0.003528
	Dos_CG-DMR	Chr04	44353438	44354425	1.9e-23	0.524558	20	0.59224	0.067683
	Dos_CG-DMR	Chr04	44320379	44321004	1.4e-64	0.667026	39	0.68437	0.01734
	Dos_CG-DMR	Chr04	44443663	44444512	1.8e-08	-0.463465	15	0.37136	0.83483
	Dos_CG-DMR	Chr04	44781407	44781822	7e-05	0.509036	9	0.52064	0.0116
	Dos_CG-DMR	Chr04	44814255	44814517	3.9e-05	0.514615	8	0.90542	0.3908
	Dos_CG-DMR	Chr04	44962754	44962850	6.8e-07	0.533531	8	0.80451	0.27097
	Dos_CG-DMR	Chr04	44982845	44983035	2.6e-08	0.646981	8	0.81394	0.16696
	Dos_CG-DMR	Chr04	45363688	45364852	1.1e-15	0.472816	19	0.607	0.13418
	Dos_CG-DMR	Chr04	45987920	45988273	3.3e-13	0.613596	13	0.66762	0.054022
	Dos_CG-DMR	Chr04	46208694	46208715	8.9e-06	0.540231	8	0.74925	0.20902
	Dos_CG-DMR	Chr04	46241801	46242147	0.0033	0.449235	11	0.56204	0.11281
	Dos_CG-DMR	Chr04	46326325	46326536	0.00056	0.460437	10	0.85932	0.39889
	Dos_CG-DMR	Chr04	46335904	46336836	2.5e-23	-0.590786	19	0.25229	0.84307
	Dos_CG-DMR	Chr04	46650192	46650312	4.3e-11	0.56959	11	0.68639	0.1168
	Dos_CG-DMR	Chr04	46666636	46667657	6.7e-09	0.429062	22	0.70113	0.27206
	Dos_CG-DMR	Chr04	46711599	46711973	0.00056	0.526791	8	0.64893	0.12214
	Dos_CG-DMR	Chr04	46859964	46860693	1.4e-16	0.457928	24	0.81897	0.36104
	Dos_CG-DMR	Chr04	47151894	47151914	3.9e-08	0.577231	8	0.67835	0.10111
	Dos_CG-DMR	Chr04	47281608	47282262	9.1e-11	0.421858	24	0.65537	0.23351
	Dos_CG-DMR	Chr04	47295688	47295862	4.9e-07	0.555681	8	0.87892	0.32324
	Dos_CG-DMR	Chr04	47290391	47290935	1.6e-08	0.588304	11	0.79725	0.20894
	Dos_CG-DMR	Chr04	47342315	47342521	6.5e-10	0.528421	12	0.72626	0.19784
	Dos_CG-DMR	Chr04	47462442	47462895	5e-06	0.463803	11	0.54821	0.084407
	Dos_CG-DMR	Chr04	47506062	47506415	2.9e-10	0.61266	10	0.71807	0.10541
	Dos_CG-DMR	Chr04	47547522	47548158	3.1e-08	0.450402	18	0.62013	0.16973
	Dos_CG-DMR	Chr04	47653395	47653718	0.00043	0.539374	8	0.62288	0.08351
	Dos_CG-DMR	Chr04	48005310	48005933	3.1e-12	0.427907	24	0.48008	0.052168
	Dos_CG-DMR	Chr04	48133436	48133502	5.6e-07	0.55852	8	0.6104	0.051881
	Dos_CG-DMR	Chr04	48347211	48347589	8.5e-12	0.487086	12	0.81731	0.33023
	Dos_CG-DMR	Chr04	48345056	48346805	1.9e-97	0.535032	81	0.53516	0.00012864
	Dos_CG-DMR	Chr04	48502610	48502763	6.9e-06	-0.525316	10	0.11435	0.63966
	Dos_CG-DMR	Chr04	48495039	48495481	4.9e-08	0.506375	10	0.88191	0.37554
	Dos_CG-DMR	Chr04	48752717	48752892	2.4e-07	0.495628	11	0.68764	0.19201
	Dos_CG-DMR	Chr04	49148408	49148742	1.7e-08	0.542303	10	0.75155	0.20925
	Dos_CG-DMR	Chr04	49149083	49149215	5e-14	0.426641	14	0.43038	0.0037438
	Dos_CG-DMR	Chr04	49524285	49524824	3.1e-17	-0.515503	23	0.10773	0.62323
	Dos_CG-DMR	Chr04	49568460	49568490	0.0059	0.425365	10	0.64175	0.21639
	Dos_CG-DMR	Chr04	49739709	49739992	0.0096	-0.427098	8	0.32931	0.75641
	Dos_CG-DMR	Chr04	49857218	49857249	0.00015	0.445935	8	0.53006	0.084123
	Dos_CG-DMR	Chr04	49954100	49954547	1.2e-19	0.618167	14	0.71712	0.098952
	Dos_CG-DMR	Chr04	49951928	49953775	1.5e-66	0.616664	51	0.73042	0.11376
	Dos_CG-DMR	Chr04	50023170	50023534	0.0062	0.466546	10	0.70381	0.23726
	Dos_CG-DMR	Chr04	50416201	50416230	2.7e-08	0.53455	8	0.53594	0.0013886
	Dos_CG-DMR	Chr04	50504866	50505008	2.6e-17	0.645162	13	0.77214	0.12698
	Dos_CG-DMR	Chr04	50503963	50504009	8.2e-06	0.421109	12	0.53815	0.11704
	Dos_CG-DMR	Chr04	50618070	50618504	0.00039	0.45589	12	0.69093	0.23504
	Dos_CG-DMR	Chr04	50648073	50648524	1.5e-35	0.689747	23	0.75866	0.06891
	Dos_CG-DMR	Chr04	50705889	50706087	7.8e-18	0.605221	12	0.60522	6.9444e-09
	Dos_CG-DMR	Chr04	51291725	51292526	1.2e-10	0.430639	23	0.55839	0.12775
	Dos_CG-DMR	Chr04	51949793	51950475	6e-07	0.42866	16	0.49028	0.061619
	Dos_CG-DMR	Chr04	51968477	51968686	8.8e-05	-0.471893	10	0.20867	0.68056
	Dos_CG-DMR	Chr04	52139510	52139807	7.8e-07	0.527161	11	0.73621	0.20905
	Dos_CG-DMR	Chr04	52207255	52207381	3.5e-05	0.496354	8	0.60628	0.10993
	Dos_CG-DMR	Chr04	52372999	52373702	1.3e-31	0.758684	17	0.78188	0.023191
	Dos_CG-DMR	Chr04	52375023	52376578	3.7e-62	0.766051	33	0.84938	0.083326
	Dos_CG-DMR	Chr04	52371415	52372608	4e-92	0.722874	53	0.72442	0.0015454
	Dos_CG-DMR	Chr04	52378191	52379324	2.1e-57	0.561955	46	0.57288	0.010926
	Dos_CG-DMR	Chr05	176026	176346	0.00028	0.528251	8	0.7076	0.17935
	Dos_CG-DMR	Chr05	275954	276100	5.1e-05	0.460147	10	0.78428	0.32414
	Dos_CG-DMR	Chr05	456797	457105	1.5e-15	-0.407896	28	0.26979	0.67769
	Dos_CG-DMR	Chr05	483798	484040	1.4e-12	0.47904	21	0.85116	0.37212
	Dos_CG-DMR	Chr05	770785	771017	5.5e-07	0.506054	11	0.73351	0.22745
	Dos_CG-DMR	Chr05	1264017	1264315	2.2e-06	0.490463	12	0.66859	0.17812
	Dos_CG-DMR	Chr05	2177801	2177837	6.4e-05	0.525527	8	0.92303	0.3975
	Dos_CG-DMR	Chr05	2370257	2370591	1.1e-09	0.505786	11	0.70768	0.20189
	Dos_CG-DMR	Chr05	3079154	3079191	0.0016	0.456579	8	0.81425	0.35767
	Dos_CG-DMR	Chr05	3188766	3189098	9.8e-07	0.413269	16	0.52347	0.1102
	Dos_CG-DMR	Chr05	3834745	3835365	1.3e-06	0.406955	19	0.80655	0.39959
	Dos_CG-DMR	Chr05	3801950	3802216	0.00011	0.427066	10	0.81061	0.38354
	Dos_CG-DMR	Chr05	3855741	3855920	3.3e-10	0.580243	12	0.7191	0.13885
	Dos_CG-DMR	Chr05	3864185	3864272	0.003	0.46083	10	0.6969	0.23607
	Dos_CG-DMR	Chr05	3949486	3949621	0.00022	0.500411	8	0.57152	0.071113
	Dos_CG-DMR	Chr05	4144988	4145549	8e-05	-0.412213	11	0.34411	0.75632
	Dos_CG-DMR	Chr05	4422118	4422286	0.0002	0.516562	8	0.65751	0.14095
	Dos_CG-DMR	Chr05	4615404	4616102	0.001	0.437529	11	0.63777	0.20025
	Dos_CG-DMR	Chr05	5453423	5453909	1.2e-15	0.621071	12	0.64357	0.022501
	Dos_CG-DMR	Chr05	5455526	5456356	5.9e-16	0.477723	22	0.6719	0.19418
	Dos_CG-DMR	Chr05	5618006	5618340	6.7e-08	0.438669	16	0.84848	0.40981
	Dos_CG-DMR	Chr05	5621397	5621519	0.00092	0.511162	8	0.6428	0.13164
	Dos_CG-DMR	Chr05	5690773	5692441	1.1e-16	-0.463029	32	0.17523	0.63826
	Dos_CG-DMR	Chr05	5686945	5687981	8.6e-19	-0.519263	25	0.11081	0.63007
	Dos_CG-DMR	Chr05	6008084	6008779	2.2e-08	0.514162	10	0.51416	8.3333e-09
	Dos_CG-DMR	Chr05	6009217	6010809	2.3e-51	0.588458	35	0.59183	0.0033668
	Dos_CG-DMR	Chr05	6138401	6140026	2e-27	0.441037	37	0.51671	0.075677
	Dos_CG-DMR	Chr05	6290372	6291372	8.9e-21	0.473645	23	0.47503	0.0013834
	Dos_CG-DMR	Chr05	6397525	6398071	9e-09	-0.43036	16	0.45498	0.88534
	Dos_CG-DMR	Chr05	6502378	6502729	6.7e-11	0.647384	10	0.77448	0.1271
	Dos_CG-DMR	Chr05	6503553	6503750	0.00057	0.524449	8	0.89874	0.37429
	Dos_CG-DMR	Chr05	6711817	6712148	0.00014	0.543702	8	0.87313	0.32943
	Dos_CG-DMR	Chr05	6844528	6844924	0.00018	0.524426	9	0.61188	0.087452
	Dos_CG-DMR	Chr05	6839376	6839661	0.0053	0.44409	10	0.54391	0.099817
	Dos_CG-DMR	Chr05	6999707	7000021	3.1e-09	0.556411	10	0.80645	0.25004
	Dos_CG-DMR	Chr05	7110760	7111049	6.5e-28	-0.719521	18	0.21312	0.93264
	Dos_CG-DMR	Chr05	7191861	7192255	1.6e-06	0.487969	8	0.84058	0.35261
	Dos_CG-DMR	Chr05	7190476	7191320	6.3e-10	0.43111	13	0.50537	0.074257
	Dos_CG-DMR	Chr05	7639636	7640076	1.2e-10	-0.572077	11	0.33463	0.9067
	Dos_CG-DMR	Chr05	7802336	7802548	2.2e-05	0.41474	12	0.87963	0.46489
	Dos_CG-DMR	Chr05	7856443	7856812	2.5e-10	-0.627649	9	0.28681	0.91446
	Dos_CG-DMR	Chr05	8068789	8069573	6.4e-12	0.403113	22	0.40311	4.1667e-08
	Dos_CG-DMR	Chr05	8396655	8397093	7e-20	-0.596747	19	0.33115	0.9279
	Dos_CG-DMR	Chr05	8418035	8418502	1.4e-56	0.813055	26	0.81664	0.003586
	Dos_CG-DMR	Chr05	9515684	9516527	4.2e-14	-0.611304	11	0.28646	0.89777
	Dos_CG-DMR	Chr05	9516849	9517041	2.9e-24	-0.645659	17	0.29335	0.93901
	Dos_CG-DMR	Chr05	9615147	9615577	2.8e-06	-0.493293	12	0.39834	0.89164
	Dos_CG-DMR	Chr05	9774917	9775873	4.1e-12	0.411733	22	0.43202	0.020286
	Dos_CG-DMR	Chr05	9778061	9778526	5.1e-08	0.424355	14	0.4251	0.00074405
	Dos_CG-DMR	Chr05	9776231	9777155	2e-18	0.435769	26	0.44366	0.007886
	Dos_CG-DMR	Chr05	9902009	9903098	1.5e-22	0.593874	15	0.59665	0.0027778
	Dos_CG-DMR	Chr05	9904065	9904261	7.3e-05	0.427416	10	0.43513	0.0077153
	Dos_CG-DMR	Chr05	9957547	9958191	4.3e-97	0.76375	45	0.8035	0.039749
	Dos_CG-DMR	Chr05	10230834	10231218	4.3e-20	0.562105	19	0.94092	0.37882
	Dos_CG-DMR	Chr05	10356050	10356194	0.00032	0.544815	8	0.56524	0.020423
	Dos_CG-DMR	Chr05	10551927	10553014	1.6e-20	0.470234	31	0.5735	0.10327
	Dos_CG-DMR	Chr05	10615319	10616289	3.6e-12	0.472084	17	0.48183	0.0097466
	Dos_CG-DMR	Chr05	10861102	10862397	1.9e-20	0.415193	32	0.44173	0.026538
	Dos_CG-DMR	Chr05	10866405	10867070	5.5e-63	0.778376	31	0.81367	0.035293
	Dos_CG-DMR	Chr05	10974131	10974519	0.00031	0.460601	10	0.70265	0.24205
	Dos_CG-DMR	Chr05	11307536	11307635	0.003	0.504019	8	0.76555	0.26153
	Dos_CG-DMR	Chr05	12710003	12710579	7.3e-19	-0.697265	11	0.046712	0.74398
	Dos_CG-DMR	Chr05	12711053	12713171	3.9e-48	-0.567028	39	0.083664	0.65069
	Dos_CG-DMR	Chr05	13181365	13182314	4.3e-18	-0.618105	18	0.23295	0.85106
	Dos_CG-DMR	Chr05	14415739	14416168	7.8e-09	0.459529	14	0.5806	0.12108
	Dos_CG-DMR	Chr05	14826452	14828481	3e-68	0.611193	53	0.62443	0.013237
	Dos_CG-DMR	Chr05	15278923	15279081	0.0002	-0.480153	10	0.29607	0.77622
	Dos_CG-DMR	Chr05	15285309	15285331	0.0042	0.423052	8	0.50267	0.079616
	Dos_CG-DMR	Chr05	15861229	15861875	4.6e-19	-0.6285	17	0.29155	0.92005
	Dos_CG-DMR	Chr05	15862179	15862515	2e-12	-0.594257	12	0.33223	0.92649
	Dos_CG-DMR	Chr05	16029442	16030049	1.7e-15	0.473626	17	0.50565	0.032027
	Dos_CG-DMR	Chr05	16036338	16037888	8.4e-35	0.412893	58	0.43003	0.017134
	Dos_CG-DMR	Chr05	18098306	18098376	1.4e-17	0.698544	12	0.73401	0.035469
	Dos_CG-DMR	Chr05	19664141	19664778	1.1e-48	0.720526	27	0.83408	0.11355
	Dos_CG-DMR	Chr05	19881654	19881963	1.1e-11	0.475095	17	0.82556	0.35047
	Dos_CG-DMR	Chr05	20593339	20594446	2e-37	-0.51565	41	0.41953	0.93517
	Dos_CG-DMR	Chr05	22063288	22064328	7.8e-19	0.412464	33	0.42397	0.011503
	Dos_CG-DMR	Chr05	22313098	22313708	1.5e-15	-0.464499	19	0.39437	0.85887
	Dos_CG-DMR	Chr05	22682069	22682660	3.5e-12	-0.619382	11	0.20389	0.82328
	Dos_CG-DMR	Chr05	22706127	22706578	9.7e-08	-0.57978	10	0.34274	0.92252
	Dos_CG-DMR	Chr05	22707870	22709393	2.1e-72	-0.777584	33	0.119	0.89659
	Dos_CG-DMR	Chr05	22683043	22683472	2.1e-15	-0.728295	10	0.11287	0.84116
	Dos_CG-DMR	Chr05	23499382	23499535	1.4e-07	0.480173	10	0.74972	0.26955
	Dos_CG-DMR	Chr05	23717061	23717627	3.3e-07	0.482038	14	0.49494	0.012901
	Dos_CG-DMR	Chr05	24501832	24503233	1.9e-14	-0.49671	21	0.14297	0.63968
	Dos_CG-DMR	Chr05	25715634	25716231	8.8e-32	-0.719524	20	0.19467	0.9142
	Dos_CG-DMR	Chr05	26082379	26082509	1.9e-12	0.55282	12	0.64442	0.091597
	Dos_CG-DMR	Chr05	26149117	26149566	5.7e-07	0.471947	12	0.67945	0.2075
	Dos_CG-DMR	Chr05	26244761	26245069	1.4e-17	0.508345	18	0.54375	0.035403
	Dos_CG-DMR	Chr05	26577858	26579083	3.3e-26	-0.557185	26	0.34148	0.89867
	Dos_CG-DMR	Chr05	27003730	27003960	7.4e-16	0.551528	16	0.72734	0.17581
	Dos_CG-DMR	Chr05	27066025	27066392	1.4e-08	0.484199	14	0.7158	0.2316
	Dos_CG-DMR	Chr05	27074798	27074917	3.3e-10	-0.648489	10	0.20186	0.85035
	Dos_CG-DMR	Chr05	27205323	27205930	7.6e-13	0.4883	17	0.68199	0.19369
	Dos_CG-DMR	Chr05	27295821	27296668	4.8e-30	0.675662	19	0.79558	0.11992
	Dos_CG-DMR	Chr05	27380666	27381021	1.8e-08	0.440382	12	0.4608	0.020415
	Dos_CG-DMR	Chr05	27382646	27383071	4.6e-05	0.448316	12	0.46094	0.012624
	Dos_CG-DMR	Chr05	27588896	27590581	9.7e-71	0.697932	41	0.80004	0.10211
	Dos_CG-DMR	Chr05	27651314	27651396	0.002	0.469654	8	0.54196	0.072309
	Dos_CG-DMR	Chr05	27877790	27878039	9.5e-11	0.47889	19	0.79953	0.32064
	Dos_CG-DMR	Chr05	28584285	28584548	0.0057	-0.445933	12	0.11424	0.56018
	Dos_CG-DMR	Chr05	28689659	28689879	3.3e-19	0.569112	16	0.56911	4.1667e-08
	Dos_CG-DMR	Chr05	29410609	29411077	0.00036	-0.413834	15	0.5276	0.94143
	Dos_CG-DMR	Chr05	30487754	30490829	3.7e-83	0.687219	51	0.71483	0.027613
	Dos_CG-DMR	Chr05	31087260	31087796	2.1e-19	-0.732011	12	0.10721	0.83922
	Dos_CG-DMR	Chr05	31088144	31088496	7.5e-16	-0.666155	12	0.14008	0.80623
	Dos_CG-DMR	Chr05	31238291	31238437	9.1e-07	0.495086	12	0.58543	0.090348
	Dos_CG-DMR	Chr05	31330613	31331599	5.1e-05	0.411777	16	0.77123	0.35945
	Dos_CG-DMR	Chr05	31373886	31373900	0.00013	0.47694	8	0.68151	0.20457
	Dos_CG-DMR	Chr05	31600277	31601305	4.9e-26	0.57699	22	0.70866	0.13167
	Dos_CG-DMR	Chr05	31678479	31679260	1.4e-22	0.505353	21	0.52313	0.017773
	Dos_CG-DMR	Chr05	31735079	31735526	1e-12	0.502356	16	0.85413	0.35177
	Dos_CG-DMR	Chr05	31848922	31849771	1.9e-36	0.677944	25	0.68696	0.0090204
	Dos_CG-DMR	Chr05	31896923	31897304	4.5e-07	-0.483888	8	0.058321	0.54221
	Dos_CG-DMR	Chr05	32192934	32193261	0.006	-0.471144	10	0.32273	0.79388
	Dos_CG-DMR	Chr05	32190116	32192477	1.5e-35	-0.460194	53	0.30898	0.76917
	Dos_CG-DMR	Chr05	32487093	32487329	0.00025	0.498096	10	0.74238	0.24429
	Dos_CG-DMR	Chr05	32675048	32675395	1.2e-27	0.773701	14	0.83068	0.056974
	Dos_CG-DMR	Chr05	32673361	32674090	1e-46	0.782563	23	0.82234	0.039782
	Dos_CG-DMR	Chr05	32743614	32744127	5e-06	-0.433983	16	0.39607	0.83005
	Dos_CG-DMR	Chr05	33122225	33122538	8.2e-08	-0.416063	12	0.096405	0.51247
	Dos_CG-DMR	Chr05	33476694	33476749	0.0089	0.454373	8	0.5936	0.13922
	Dos_CG-DMR	Chr05	34251580	34251873	0.0042	0.46397	8	0.70251	0.23854
	Dos_CG-DMR	Chr05	34697720	34698101	0.00091	0.423227	11	0.70027	0.27705
	Dos_CG-DMR	Chr05	34787062	34787899	3.7e-09	0.407347	22	0.75562	0.34827
	Dos_CG-DMR	Chr05	34835203	34835586	6e-08	-0.438775	16	0.31049	0.74926
	Dos_CG-DMR	Chr05	35085857	35085887	1.9e-05	-0.46672	8	0.25313	0.71985
	Dos_CG-DMR	Chr05	35861709	35861864	0.0091	0.419506	10	0.70474	0.28523
	Dos_CG-DMR	Chr05	35983616	35983842	0.0027	0.479717	8	0.5366	0.05688
	Dos_CG-DMR	Chr05	36020602	36021518	8.9e-25	0.539919	22	0.54198	0.0020595
	Dos_CG-DMR	Chr05	36321732	36322099	7e-21	-0.706926	11	0.084642	0.79157
	Dos_CG-DMR	Chr05	36545681	36545726	0.0044	0.461009	8	0.63731	0.1763
	Dos_CG-DMR	Chr05	37199565	37199761	0.00043	0.41721	14	0.61854	0.20133
	Dos_CG-DMR	Chr05	37356173	37356223	0.0099	0.46436	8	0.85607	0.39171
	Dos_CG-DMR	Chr05	37321660	37321977	8.7e-06	0.408933	15	0.66138	0.25245
	Dos_CG-DMR	Chr05	37459025	37459377	5e-06	0.499716	10	0.92892	0.4292
	Dos_CG-DMR	Chr05	37612860	37613068	0.00013	0.409988	13	0.74798	0.33799
	Dos_CG-DMR	Chr05	37745910	37746054	0.0088	0.443177	8	0.74517	0.30199
	Dos_CG-DMR	Chr05	37722186	37723501	4.8e-26	0.46572	34	0.75036	0.28463
	Dos_CG-DMR	Chr05	37716459	37716640	1e-06	0.532321	8	0.76732	0.235
	Dos_CG-DMR	Chr05	37812192	37812310	0.001	0.550802	8	0.66871	0.11791
	Dos_CG-DMR	Chr05	38170993	38171676	3.3e-33	0.535904	31	0.73083	0.19492
	Dos_CG-DMR	Chr05	38272734	38273282	0.0024	0.422841	11	0.65648	0.23364
	Dos_CG-DMR	Chr05	38302970	38303204	0.0001	0.527363	8	0.64133	0.11396
	Dos_CG-DMR	Chr05	38305082	38305107	3.7e-07	0.408349	8	0.41019	0.0018385
	Dos_CG-DMR	Chr05	38917967	38918208	0.0054	0.407234	10	0.70619	0.29895
	Dos_CG-DMR	Chr05	38967989	38968142	1.6e-08	0.413019	16	0.51711	0.10409
	Dos_CG-DMR	Chr05	39135312	39135369	1.5e-06	0.493954	12	0.64812	0.15417
	Dos_CG-DMR	Chr05	39145612	39145681	0.0022	0.467746	8	0.64842	0.18068
	Dos_CG-DMR	Chr05	39449753	39449798	8.6e-05	0.579292	8	0.73209	0.1528
	Dos_CG-DMR	Chr05	39876145	39876518	2.2e-14	0.453306	25	0.6489	0.19559
	Dos_CG-DMR	Chr05	40031802	40031969	2.5e-10	-0.611726	10	0.19848	0.8102
	Dos_CG-DMR	Chr05	41742179	41742198	6.5e-05	0.56323	8	0.6022	0.038973
	Dos_CG-DMR	Chr06	8584	8904	1e-44	0.677851	31	0.88818	0.21033
	Dos_CG-DMR	Chr06	9373	9520	3.8e-12	0.705112	8	0.74166	0.036548
	Dos_CG-DMR	Chr06	10041	10388	4.7e-16	0.578096	13	0.66101	0.082918
	Dos_CG-DMR	Chr06	641601	642170	1.1e-13	0.471845	20	0.63728	0.16543
	Dos_CG-DMR	Chr06	752097	752410	0.00055	0.510172	8	0.56837	0.058194
	Dos_CG-DMR	Chr06	1902097	1902683	1.4e-07	-0.468494	14	0.037939	0.50643
	Dos_CG-DMR	Chr06	2001101	2001243	0.0071	0.503022	8	0.7708	0.26778
	Dos_CG-DMR	Chr06	2517614	2518409	0.0028	0.446116	12	0.5967	0.15059
	Dos_CG-DMR	Chr06	2764139	2765149	4.2e-64	0.595155	44	0.59558	0.00042085
	Dos_CG-DMR	Chr06	3427123	3427570	0.0034	0.460885	8	0.74993	0.28905
	Dos_CG-DMR	Chr06	4157920	4158695	2.8e-37	0.723043	21	0.86168	0.13864
	Dos_CG-DMR	Chr06	4565822	4566082	9.7e-05	0.465975	10	0.46598	1.6667e-08
	Dos_CG-DMR	Chr06	5381931	5382049	6.1e-11	0.517196	14	0.84877	0.33158
	Dos_CG-DMR	Chr06	5453046	5453173	0.0012	0.452853	8	0.7461	0.29324
	Dos_CG-DMR	Chr06	6868896	6869113	0.004	0.49182	10	0.84882	0.357
	Dos_CG-DMR	Chr06	6896615	6897154	0.0041	0.421673	10	0.68658	0.26491
	Dos_CG-DMR	Chr06	7666600	7667154	0.00048	0.493991	8	0.88345	0.38946
	Dos_CG-DMR	Chr06	8049991	8050363	2.1e-06	-0.499231	12	0.36692	0.86615
	Dos_CG-DMR	Chr06	8410643	8410758	1.3e-07	0.601944	8	0.74845	0.14651
	Dos_CG-DMR	Chr06	8487714	8487912	0.0014	0.412879	10	0.80813	0.39525
	Dos_CG-DMR	Chr06	8530368	8530663	2.7e-11	-0.548356	8	0.1074	0.65576
	Dos_CG-DMR	Chr06	8556896	8557075	1.8e-05	0.489321	10	0.75686	0.26754
	Dos_CG-DMR	Chr06	8879746	8879949	0.00013	0.527263	8	0.59318	0.065922
	Dos_CG-DMR	Chr06	9196408	9196907	5.3e-31	0.675706	18	0.7481	0.072391
	Dos_CG-DMR	Chr06	9589241	9589828	5.6e-08	0.451474	17	0.71621	0.26474
	Dos_CG-DMR	Chr06	9627634	9627779	0.0012	0.406012	12	0.76896	0.36295
	Dos_CG-DMR	Chr06	9729277	9729854	8.6e-05	0.477031	10	0.62916	0.15212
	Dos_CG-DMR	Chr06	9892923	9893405	1.2e-06	0.527198	12	0.61455	0.087353
	Dos_CG-DMR	Chr06	10319282	10319524	1.4e-07	-0.496543	10	0.079309	0.57585
	Dos_CG-DMR	Chr06	10699037	10699084	0.00095	0.476322	10	0.73657	0.26025
	Dos_CG-DMR	Chr06	10877495	10877991	9.2e-05	0.493562	10	0.61576	0.1222
	Dos_CG-DMR	Chr06	11437188	11437252	0.00016	0.415761	8	0.84785	0.43209
	Dos_CG-DMR	Chr06	11409697	11410161	5.3e-28	-0.505704	36	0.11961	0.62532
	Dos_CG-DMR	Chr06	11766981	11767208	3.2e-07	0.495657	12	0.78625	0.2906
	Dos_CG-DMR	Chr06	11873905	11874108	5.5e-18	0.669249	13	0.87522	0.20597
	Dos_CG-DMR	Chr06	12304303	12304385	0.00074	0.501405	8	0.74355	0.24215
	Dos_CG-DMR	Chr06	12498770	12499559	7.1e-24	0.470514	20	0.64255	0.17203
	Dos_CG-DMR	Chr06	12635851	12636124	0.0073	0.459069	8	0.64803	0.18896
	Dos_CG-DMR	Chr06	12619536	12619872	2.4e-06	-0.463348	10	0.27747	0.74082
	Dos_CG-DMR	Chr06	12756033	12756319	2.3e-06	0.504291	10	0.85832	0.35403
	Dos_CG-DMR	Chr06	12774406	12774558	5.2e-06	0.406867	17	0.45411	0.047246
	Dos_CG-DMR	Chr06	13005528	13005594	5.4e-12	0.497002	14	0.49941	0.0024125
	Dos_CG-DMR	Chr06	13273797	13274128	8.3e-16	-0.633463	14	0.19744	0.8309
	Dos_CG-DMR	Chr06	13357537	13357638	1.3e-07	0.584798	8	0.78474	0.19994
	Dos_CG-DMR	Chr06	13701041	13701513	1.2e-06	0.473982	11	0.62406	0.15008
	Dos_CG-DMR	Chr06	13989524	13989885	0.0017	0.48515	8	0.59698	0.11183
	Dos_CG-DMR	Chr06	14050526	14050727	9.3e-05	0.438788	13	0.94058	0.50179
	Dos_CG-DMR	Chr06	14155396	14156426	1.5e-22	0.474087	31	0.72704	0.25296
	Dos_CG-DMR	Chr06	14280135	14280417	0.004	0.45707	10	0.72654	0.26947
	Dos_CG-DMR	Chr06	14689299	14689424	4.1e-11	-0.56478	12	0.34417	0.90895
	Dos_CG-DMR	Chr06	14686234	14686691	1e-06	0.410594	15	0.83955	0.42895
	Dos_CG-DMR	Chr06	14714465	14714548	2.7e-09	0.613196	10	0.64819	0.034997
	Dos_CG-DMR	Chr06	14691573	14691758	3.2e-07	0.493752	11	0.63111	0.13736
	Dos_CG-DMR	Chr06	14867616	14868131	1.4e-12	0.459996	14	0.78081	0.32082
	Dos_CG-DMR	Chr06	14935776	14935971	1e-10	-0.605835	10	0.21316	0.819
	Dos_CG-DMR	Chr06	14990972	14991440	0.00061	-0.413035	14	0.42048	0.83351
	Dos_CG-DMR	Chr06	14995365	14995573	3.2e-06	0.509672	11	0.58436	0.074689
	Dos_CG-DMR	Chr06	15078968	15079383	1.8e-08	-0.61035	10	0.20628	0.81663
	Dos_CG-DMR	Chr06	15330903	15331729	4.2e-13	-0.444293	23	0.48223	0.92652
	Dos_CG-DMR	Chr06	15505725	15505982	1.8e-09	0.527238	12	0.8637	0.33647
	Dos_CG-DMR	Chr06	15579428	15579572	0.0002	0.480079	10	0.59773	0.11765
	Dos_CG-DMR	Chr06	15725553	15725579	0.0002	0.524848	8	0.74348	0.21864
	Dos_CG-DMR	Chr06	15942395	15942463	5.5e-05	0.451358	10	0.63855	0.18719
	Dos_CG-DMR	Chr06	15966434	15966785	0.0012	0.439397	12	0.456	0.016602
	Dos_CG-DMR	Chr06	16049148	16049601	0.0034	0.445268	11	0.51701	0.071744
	Dos_CG-DMR	Chr06	16122723	16122852	3.9e-07	0.632279	8	0.88275	0.25047
	Dos_CG-DMR	Chr06	16292513	16294121	3.7e-35	0.543976	32	0.54455	0.00057869
	Dos_CG-DMR	Chr06	16337837	16337857	2.2e-08	0.502118	8	0.50741	0.0052948
	Dos_CG-DMR	Chr06	16365217	16365630	5.2e-06	-0.529735	10	0.3093	0.83903
	Dos_CG-DMR	Chr06	16451056	16451185	0.0061	0.460362	8	0.67399	0.21363
	Dos_CG-DMR	Chr06	16566578	16566780	1.5e-07	0.419909	12	0.82417	0.40426
	Dos_CG-DMR	Chr06	16855681	16855727	0.00026	0.548242	8	0.83469	0.28645
	Dos_CG-DMR	Chr06	16967845	16968514	8.4e-10	0.426153	21	0.81852	0.39236
	Dos_CG-DMR	Chr06	17587590	17588118	3.7e-05	0.475836	11	0.58555	0.10971
	Dos_CG-DMR	Chr06	17959977	17960010	0.00042	0.477837	8	0.83841	0.36057
	Dos_CG-DMR	Chr06	18063010	18064045	7e-53	0.534149	62	0.84091	0.30676
	Dos_CG-DMR	Chr06	17867924	17868282	4.3e-05	0.402611	14	0.4041	0.0014881
	Dos_CG-DMR	Chr06	18423769	18423845	1.3e-07	0.647753	8	0.88821	0.24046
	Dos_CG-DMR	Chr06	18926083	18927019	2.3e-44	0.575909	29	0.91723	0.34133
	Dos_CG-DMR	Chr06	19084386	19084777	0.0098	0.438067	11	0.68166	0.24359
	Dos_CG-DMR	Chr06	19122812	19123489	8.9e-29	0.657668	20	0.847	0.18934
	Dos_CG-DMR	Chr06	19305418	19305789	7.5e-08	0.475135	16	0.73988	0.26474
	Dos_CG-DMR	Chr06	19414927	19415945	5.6e-09	0.407323	19	0.52195	0.11463
	Dos_CG-DMR	Chr06	19476498	19477005	2e-29	-0.662769	22	0.26169	0.92446
	Dos_CG-DMR	Chr06	19712137	19712422	2.1e-07	-0.434026	18	0.50048	0.9345
	Dos_CG-DMR	Chr06	19963068	19963791	1.7e-09	0.449672	22	0.83034	0.38066
	Dos_CG-DMR	Chr06	20416005	20416463	0.0016	-0.457751	10	0.42724	0.88499
	Dos_CG-DMR	Chr06	21256753	21256959	2.7e-09	0.482782	15	0.61403	0.13125
	Dos_CG-DMR	Chr06	21986654	21986782	1.9e-05	0.402158	14	0.51913	0.11697
	Dos_CG-DMR	Chr06	22083692	22084792	6.6e-18	0.443975	36	0.57427	0.13029
	Dos_CG-DMR	Chr06	22654424	22655374	3e-10	-0.55031	12	0.21872	0.76904
	Dos_CG-DMR	Chr06	22917802	22918077	0.0061	0.465315	8	0.80595	0.34064
	Dos_CG-DMR	Chr06	23643795	23644106	1.7e-10	0.470797	16	0.52533	0.054531
	Dos_CG-DMR	Chr06	23979311	23980106	3.9e-08	-0.412718	21	0.52003	0.93275
	Dos_CG-DMR	Chr06	25345189	25346035	6.3e-27	-0.595693	24	0.32079	0.91648
	Dos_CG-DMR	Chr06	27475184	27475247	2.1e-06	0.406348	10	0.83606	0.42972
	Dos_CG-DMR	Chr06	29112746	29113181	2.6e-07	-0.543172	9	0.13821	0.68138
	Dos_CG-DMR	Chr06	29496538	29497259	9.2e-17	-0.673934	12	0.2405	0.91443
	Dos_CG-DMR	Chr06	29629464	29630941	4.2e-19	0.46566	30	0.56084	0.095184
	Dos_CG-DMR	Chr06	31250740	31250986	1.2e-11	0.51326	13	0.8693	0.35604
	Dos_CG-DMR	Chr06	32973204	32974285	3.7e-12	0.443516	22	0.51478	0.071265
	Dos_CG-DMR	Chr06	34494777	34494970	0.00044	0.456199	8	0.61446	0.15826
	Dos_CG-DMR	Chr06	34510018	34511796	1.2e-53	0.473731	68	0.58962	0.11588
	Dos_CG-DMR	Chr06	34675363	34675815	4.3e-09	0.440267	20	0.84127	0.40101
	Dos_CG-DMR	Chr06	35353785	35353877	0.0016	0.403158	13	0.4249	0.021739
	Dos_CG-DMR	Chr06	35593994	35594372	4.5e-10	0.611802	10	0.80144	0.18964
	Dos_CG-DMR	Chr06	36085753	36086281	1.6e-18	0.587857	18	0.71336	0.12551
	Dos_CG-DMR	Chr06	36338694	36339460	0.00023	-0.404407	16	0.51562	0.92003
	Dos_CG-DMR	Chr06	36682592	36682830	4e-06	0.602568	8	0.7686	0.16603
	Dos_CG-DMR	Chr06	36680979	36681823	4.8e-32	0.626638	20	0.62729	0.00065435
	Dos_CG-DMR	Chr06	37013172	37013394	0.00017	-0.463833	12	0.33407	0.7979
	Dos_CG-DMR	Chr06	38512628	38512788	4.6e-05	0.412758	14	0.89341	0.48066
	Dos_CG-DMR	Chr06	38642729	38643021	9e-06	0.509549	10	0.78835	0.2788
	Dos_CG-DMR	Chr06	38673932	38674243	7.5e-05	-0.447034	13	0.050338	0.49737
	Dos_CG-DMR	Chr06	39862254	39862937	5.8e-10	0.454927	17	0.56235	0.10742
	Dos_CG-DMR	Chr06	40511937	40512468	0.0033	0.407605	11	0.49586	0.088256
	Dos_CG-DMR	Chr06	40987186	40988927	6.5e-21	-0.470694	29	0.45727	0.92796
	Dos_CG-DMR	Chr06	43161226	43161444	0.00015	0.525442	8	0.72142	0.19598
	Dos_CG-DMR	Chr06	44714777	44715926	2.6e-14	0.423556	28	0.55942	0.13587
	Dos_CG-DMR	Chr06	44708810	44709972	1.7e-30	0.681573	18	0.79194	0.11036
	Dos_CG-DMR	Chr06	45203892	45205056	1e-07	-0.408061	21	0.33859	0.74665
	Dos_CG-DMR	Chr06	45345681	45345757	0.0016	0.468095	8	0.58018	0.11209
	Dos_CG-DMR	Chr06	45499268	45499923	2.1e-06	0.427398	15	0.79374	0.36634
	Dos_CG-DMR	Chr06	45758891	45759560	1.3e-12	0.709863	8	0.89521	0.18535
	Dos_CG-DMR	Chr06	45756824	45758547	3.4e-138	0.816242	60	0.81669	0.00045099
	Dos_CG-DMR	Chr06	45885973	45886272	3.1e-05	0.476836	11	0.94207	0.46523
	Dos_CG-DMR	Chr06	46619713	46620728	0.00027	0.400606	14	0.57887	0.17827
	Dos_CG-DMR	Chr06	47394830	47395004	5e-15	0.411233	24	0.6594	0.24817
	Dos_CG-DMR	Chr06	47407242	47407308	1.3e-22	0.574899	18	0.85878	0.28388
	Dos_CG-DMR	Chr06	47593141	47593345	5.4e-27	0.69273	16	0.83646	0.14373
	Dos_CG-DMR	Chr06	48100793	48100977	1.2e-14	0.482364	20	0.58901	0.10665
	Dos_CG-DMR	Chr06	48535537	48535910	4.2e-05	-0.401211	15	0.083676	0.48489
	Dos_CG-DMR	Chr06	48526570	48526590	7.8e-06	0.565158	8	0.76807	0.20291
	Dos_CG-DMR	Chr06	48800236	48800613	1.7e-21	0.496501	30	0.93664	0.44014
	Dos_CG-DMR	Chr06	49403004	49403134	1.3e-05	0.425946	14	0.85948	0.43353
	Dos_CG-DMR	Chr06	49596194	49596257	2.6e-06	0.452976	8	0.58958	0.1366
	Dos_CG-DMR	Chr06	49834087	49834350	4.1e-12	0.444134	22	0.49937	0.055238
	Dos_CG-DMR	Chr06	49949273	49949817	6.9e-16	0.557298	14	0.6543	0.097
	Dos_CG-DMR	Chr06	49985338	49985697	1.1e-06	0.473206	12	0.69562	0.22241
	Dos_CG-DMR	Chr06	50011519	50012293	3.3e-06	0.42736	17	0.45242	0.025064
	Dos_CG-DMR	Chr06	50618512	50618816	1.7e-07	0.420311	15	0.43617	0.015855
	Dos_CG-DMR	Chr06	50664364	50664411	0.0018	0.421173	8	0.47894	0.057771
	Dos_CG-DMR	Chr06	50713568	50713932	9e-22	0.472677	27	0.6961	0.22342
	Dos_CG-DMR	Chr06	50868034	50868624	8.7e-17	0.429119	22	0.52507	0.095949
	Dos_CG-DMR	Chr06	51154109	51154415	0.00013	0.405823	13	0.85794	0.45211
	Dos_CG-DMR	Chr07	196274	196548	0.0047	0.455953	8	0.48869	0.032739
	Dos_CG-DMR	Chr07	286304	286413	3.3e-12	0.622988	8	0.92165	0.29866
	Dos_CG-DMR	Chr07	371701	372937	1.5e-39	0.411524	52	0.49316	0.081638
	Dos_CG-DMR	Chr07	381044	381078	1.9e-06	0.572909	8	0.5887	0.015794
	Dos_CG-DMR	Chr07	930809	931003	0.00031	0.543758	8	0.66473	0.12097
	Dos_CG-DMR	Chr07	985438	985508	7.9e-10	0.545091	12	0.66081	0.11572
	Dos_CG-DMR	Chr07	1512652	1512998	2.2e-08	0.482132	14	0.537	0.054873
	Dos_CG-DMR	Chr07	1912593	1913209	9.4e-11	0.432204	15	0.74389	0.31168
	Dos_CG-DMR	Chr07	2347698	2348015	9.7e-17	0.532388	18	0.7441	0.21172
	Dos_CG-DMR	Chr07	3477100	3477138	0.0013	0.467852	8	0.6618	0.19395
	Dos_CG-DMR	Chr07	3646446	3646786	1.5e-05	-0.525737	10	0.20966	0.7354
	Dos_CG-DMR	Chr07	3807531	3807663	0.00077	0.440892	10	0.49379	0.052896
	Dos_CG-DMR	Chr07	4109152	4109812	2.5e-09	0.419952	18	0.69052	0.27057
	Dos_CG-DMR	Chr07	4236739	4237323	7.7e-07	0.467743	13	0.8973	0.42955
	Dos_CG-DMR	Chr07	4945479	4945894	5.1e-15	0.508679	21	0.55706	0.048383
	Dos_CG-DMR	Chr07	4969192	4969277	2.9e-11	0.445015	17	0.44501	9.8039e-09
	Dos_CG-DMR	Chr07	5198839	5199180	0.0072	0.434898	10	0.58073	0.14583
	Dos_CG-DMR	Chr07	5320704	5320912	8.9e-05	0.495201	10	0.67359	0.17839
	Dos_CG-DMR	Chr07	6061064	6061258	0.0054	0.453309	8	0.59869	0.14538
	Dos_CG-DMR	Chr07	6053579	6054196	6.6e-14	0.487064	20	0.61939	0.13232
	Dos_CG-DMR	Chr07	6089530	6089577	6.7e-11	0.526997	14	0.66702	0.14002
	Dos_CG-DMR	Chr07	6349802	6349900	1.4e-05	0.409396	10	0.55555	0.14616
	Dos_CG-DMR	Chr07	6637370	6637440	1.8e-05	0.499344	10	0.88195	0.38261
	Dos_CG-DMR	Chr07	6738383	6738776	6.9e-10	0.503364	8	0.57435	0.070991
	Dos_CG-DMR	Chr07	6770223	6770926	9.8e-08	0.504547	8	0.64442	0.13987
	Dos_CG-DMR	Chr07	7289774	7289872	6.6e-05	0.536707	8	0.83388	0.29718
	Dos_CG-DMR	Chr07	7911767	7912346	3.9e-11	0.446372	22	0.6607	0.21432
	Dos_CG-DMR	Chr07	8550772	8551345	3.5e-31	0.567726	30	0.63834	0.070618
	Dos_CG-DMR	Chr07	8621487	8622109	5.2e-08	0.465998	15	0.82365	0.35765
	Dos_CG-DMR	Chr07	8947310	8947650	0.0032	0.407475	13	0.84028	0.43281
	Dos_CG-DMR	Chr07	9624456	9625300	9.7e-10	0.526974	13	0.6008	0.073822
	Dos_CG-DMR	Chr07	9744707	9744790	2.7e-07	0.625841	8	0.68053	0.054689
	Dos_CG-DMR	Chr07	9750910	9751322	0.00018	0.450519	12	0.63818	0.18766
	Dos_CG-DMR	Chr07	9894430	9895346	9.1e-17	0.666153	13	0.82283	0.15668
	Dos_CG-DMR	Chr07	10623695	10623787	5.5e-05	0.433095	8	0.57197	0.13887
	Dos_CG-DMR	Chr07	11447888	11448427	4.4e-18	0.615648	16	0.61732	0.0016693
	Dos_CG-DMR	Chr07	11684271	11684370	1.1e-06	0.432357	10	0.91187	0.47951
	Dos_CG-DMR	Chr07	11865221	11865881	3.3e-10	0.496809	14	0.69653	0.19972
	Dos_CG-DMR	Chr07	11874151	11874336	0.0074	0.429011	8	0.85679	0.42778
	Dos_CG-DMR	Chr07	12281735	12282211	2e-35	0.667611	18	0.69317	0.025554
	Dos_CG-DMR	Chr07	12399623	12399944	1.9e-08	0.472136	18	0.93689	0.46475
	Dos_CG-DMR	Chr07	12769699	12770099	4e-06	0.429681	13	0.93139	0.50171
	Dos_CG-DMR	Chr07	13056863	13057576	1.6e-09	0.410963	21	0.41374	0.0027818
	Dos_CG-DMR	Chr07	13058805	13060341	1e-28	0.423809	46	0.44122	0.017414
	Dos_CG-DMR	Chr07	13429377	13429437	4.8e-10	0.578303	8	0.60413	0.025824
	Dos_CG-DMR	Chr07	13616373	13616871	3.7e-08	0.630872	10	0.79212	0.16124
	Dos_CG-DMR	Chr07	13877584	13877980	0.0036	0.458754	10	0.83523	0.37647
	Dos_CG-DMR	Chr07	14222974	14223079	9e-13	-0.695438	8	0.25042	0.94586
	Dos_CG-DMR	Chr07	14222406	14222623	2.3e-20	-0.687685	15	0.24552	0.93321
	Dos_CG-DMR	Chr07	14231896	14232549	0.0016	-0.406881	11	0.5037	0.91058
	Dos_CG-DMR	Chr07	14265729	14265893	1.3e-25	0.710612	16	0.74439	0.03378
	Dos_CG-DMR	Chr07	14262396	14263090	2.5e-15	0.572923	17	0.70065	0.12772
	Dos_CG-DMR	Chr07	14344194	14344354	3.8e-11	0.554157	10	0.8043	0.25014
	Dos_CG-DMR	Chr07	14896069	14896626	8e-09	0.404499	18	0.40712	0.0026162
	Dos_CG-DMR	Chr07	15062197	15062510	0.0034	0.404337	14	0.77931	0.37498
	Dos_CG-DMR	Chr07	15063404	15064089	2.8e-28	0.517349	26	0.59077	0.073425
	Dos_CG-DMR	Chr07	15218150	15218217	1.7e-05	0.473094	10	0.62386	0.15077
	Dos_CG-DMR	Chr07	15552130	15552599	2e-10	0.537317	15	0.7778	0.24048
	Dos_CG-DMR	Chr07	15675760	15676087	1.3e-06	0.496083	13	0.69734	0.20126
	Dos_CG-DMR	Chr07	15676289	15676379	0.00046	0.543074	8	0.71539	0.17231
	Dos_CG-DMR	Chr07	16758393	16759034	6.8e-23	0.624639	16	0.63033	0.0056938
	Dos_CG-DMR	Chr07	16754845	16755280	8.5e-06	0.519536	10	0.59329	0.073749
	Dos_CG-DMR	Chr07	16760896	16761321	3.4e-08	0.465448	15	0.67402	0.20858
	Dos_CG-DMR	Chr07	16759533	16760425	5.7e-33	0.617924	24	0.63062	0.012692
	Dos_CG-DMR	Chr07	16800045	16800929	1e-18	0.445672	23	0.53135	0.085678
	Dos_CG-DMR	Chr07	16850965	16851125	5.9e-07	-0.486543	11	0.44905	0.93559
	Dos_CG-DMR	Chr07	17117921	17118504	8.7e-13	0.503257	18	0.69111	0.18785
	Dos_CG-DMR	Chr07	17262159	17262312	0.00039	0.550603	8	0.62256	0.071954
	Dos_CG-DMR	Chr07	17260731	17261141	4.2e-08	0.536898	12	0.63654	0.099643
	Dos_CG-DMR	Chr07	17759057	17759488	1.8e-10	0.4297	21	0.63079	0.20109
	Dos_CG-DMR	Chr07	17794763	17795383	4.7e-09	0.552664	12	0.56301	0.010343
	Dos_CG-DMR	Chr07	17796410	17797566	8.6e-25	0.493464	34	0.51204	0.018572
	Dos_CG-DMR	Chr07	18009828	18011760	3.3e-46	0.567663	41	0.62475	0.057083
	Dos_CG-DMR	Chr07	19034883	19035669	2.4e-18	-0.534404	19	0.37533	0.90974
	Dos_CG-DMR	Chr07	19067659	19068041	2.9e-09	-0.449919	15	0.4935	0.94342
	Dos_CG-DMR	Chr07	19222925	19223059	5.8e-06	-0.515356	8	0.41087	0.92622
	Dos_CG-DMR	Chr07	19221763	19222603	5e-16	-0.588874	16	0.32896	0.91784
	Dos_CG-DMR	Chr07	19413225	19413791	8.6e-13	0.551083	14	0.59255	0.041466
	Dos_CG-DMR	Chr07	19725460	19725557	0.0043	0.406969	10	0.40941	0.0024408
	Dos_CG-DMR	Chr07	19727255	19727460	1e-05	0.525829	10	0.63903	0.1132
	Dos_CG-DMR	Chr07	19930176	19930856	3e-20	0.531833	22	0.63356	0.10172
	Dos_CG-DMR	Chr07	20009455	20010952	2.2e-15	-0.41125	32	0.31586	0.72712
	Dos_CG-DMR	Chr07	20007924	20008634	0.0018	-0.418014	13	0.39194	0.80996
	Dos_CG-DMR	Chr07	20940806	20941138	3.5e-13	0.545525	13	0.71343	0.16791
	Dos_CG-DMR	Chr07	21293613	21293826	0.0041	0.46198	8	0.91454	0.45256
	Dos_CG-DMR	Chr07	21571767	21572526	1.6e-17	0.527438	18	0.69965	0.17221
	Dos_CG-DMR	Chr07	21860890	21861148	1.1e-15	0.63022	13	0.8392	0.20898
	Dos_CG-DMR	Chr07	23679983	23680189	4.8e-07	0.545064	10	0.59568	0.050616
	Dos_CG-DMR	Chr07	24365368	24365685	4.8e-06	0.5972	8	0.70437	0.10717
	Dos_CG-DMR	Chr07	24789436	24789686	0.005	0.425719	10	0.5302	0.10448
	Dos_CG-DMR	Chr07	27529064	27529520	6.6e-05	0.454468	13	0.7695	0.31503
	Dos_CG-DMR	Chr07	29569249	29569310	0.00013	0.43835	12	0.58041	0.14206
	Dos_CG-DMR	Chr07	29626348	29626502	0.0022	0.459703	8	0.51854	0.058835
	Dos_CG-DMR	Chr07	29709126	29709279	1e-07	0.493421	10	0.83025	0.33683
	Dos_CG-DMR	Chr07	30794245	30795449	1.1e-18	0.434623	30	0.93673	0.50211
	Dos_CG-DMR	Chr07	30829222	30831103	1.5e-23	0.42431	41	0.60677	0.18246
	Dos_CG-DMR	Chr07	31502545	31503124	3.2e-12	0.637196	10	0.79191	0.15471
	Dos_CG-DMR	Chr07	31689023	31689359	4.9e-05	0.48353	10	0.78949	0.30596
	Dos_CG-DMR	Chr07	31682654	31683252	0.00077	0.544143	8	0.62695	0.082803
	Dos_CG-DMR	Chr07	32285229	32285416	6.8e-09	0.554492	11	0.74145	0.18695
	Dos_CG-DMR	Chr07	33367528	33367721	1.2e-09	0.634158	9	0.84271	0.20855
	Dos_CG-DMR	Chr07	33418620	33419671	1.4e-11	0.405766	26	0.92934	0.52357
	Dos_CG-DMR	Chr07	34189818	34189975	0.0027	0.470894	10	0.61828	0.14738
	Dos_CG-DMR	Chr07	34191465	34191972	0.00016	0.557203	8	0.67842	0.12121
	Dos_CG-DMR	Chr07	34245314	34246611	1.4e-16	0.411761	37	0.59515	0.18339
	Dos_CG-DMR	Chr07	34993279	34993972	5.7e-05	0.428293	14	0.53787	0.10957
	Dos_CG-DMR	Chr07	35047489	35047545	0.0004	0.543608	8	0.55849	0.014881
	Dos_CG-DMR	Chr07	35322080	35322118	8.7e-10	0.682733	8	0.84054	0.1578
	Dos_CG-DMR	Chr07	35321117	35321197	2e-06	0.463288	14	0.62736	0.16407
	Dos_CG-DMR	Chr07	35422804	35422977	2.4e-13	0.51878	15	0.77781	0.25903
	Dos_CG-DMR	Chr07	35451886	35452413	1.6e-05	0.425063	16	0.55581	0.13074
	Dos_CG-DMR	Chr07	35515944	35516346	1.3e-22	0.511516	28	0.72075	0.20923
	Dos_CG-DMR	Chr07	35619132	35619588	0.00043	0.402778	13	0.55989	0.15711
	Dos_CG-DMR	Chr07	35678195	35679430	3.8e-27	-0.43017	42	0.51052	0.94069
	Dos_CG-DMR	Chr07	35912282	35912507	4.5e-12	0.522123	17	0.77809	0.25597
	Dos_CG-DMR	Chr07	35961859	35962420	2.1e-05	0.438429	14	0.53815	0.099721
	Dos_CG-DMR	Chr07	35965347	35966555	5.1e-19	0.445352	32	0.55476	0.10941
	Dos_CG-DMR	Chr07	36338553	36339039	4.9e-11	-0.5211	17	0.1009	0.622
	Dos_CG-DMR	Chr07	36483509	36484097	6.3e-10	0.462831	14	0.46283	1.7857e-08
	Dos_CG-DMR	Chr07	36523555	36523581	2.3e-06	0.408969	10	0.88863	0.47966
	Dos_CG-DMR	Chr07	36569425	36569474	0.00049	0.505064	8	0.57017	0.065103
	Dos_CG-DMR	Chr07	36805251	36806515	4.3e-46	0.450446	55	0.4834	0.032953
	Dos_CG-DMR	Chr07	37197889	37198538	2e-09	0.468031	14	0.69972	0.23169
	Dos_CG-DMR	Chr07	37654671	37655388	2.3e-08	-0.513704	14	0.3536	0.86731
	Dos_CG-DMR	Chr07	38606397	38606451	4.7e-08	0.541415	8	0.74171	0.2003
	Dos_CG-DMR	Chr07	38663043	38663113	0.00014	0.52848	8	0.81793	0.28945
	Dos_CG-DMR	Chr07	38682158	38682649	3.9e-06	0.414744	12	0.41474	1.3889e-08
	Dos_CG-DMR	Chr07	38788605	38789114	1.6e-05	-0.492604	8	0.16481	0.65741
	Dos_CG-DMR	Chr07	39370943	39371297	1.2e-10	0.429828	20	0.51449	0.084663
	Dos_CG-DMR	Chr07	39613022	39613539	2.5e-18	-0.463813	24	0.39889	0.8627
	Dos_CG-DMR	Chr07	39674055	39675046	1.2e-11	0.495954	15	0.63081	0.13485
	Dos_CG-DMR	Chr07	39702408	39702472	2.2e-14	0.63756	10	0.83029	0.19273
	Dos_CG-DMR	Chr07	39875179	39875204	1.4e-18	0.69933	10	0.88796	0.18863
	Dos_CG-DMR	Chr07	40155916	40155945	4.6e-07	0.591423	8	0.62657	0.035149
	Dos_CG-DMR	Chr07	40313851	40314891	1.9e-16	0.447237	28	0.486	0.038759
	Dos_CG-DMR	Chr07	40311946	40313501	1.5e-21	0.409485	37	0.64386	0.23437
	Dos_CG-DMR	Chr07	40539308	40539430	0.009	0.40822	10	0.56995	0.16173
	Dos_CG-DMR	Chr07	40577629	40577685	0.00081	0.420482	12	0.63125	0.21077
	Dos_CG-DMR	Chr07	40770003	40770653	3.3e-23	-0.520675	26	0.34453	0.86521
	Dos_CG-DMR	Chr07	41205761	41206816	3.4e-44	0.777201	20	0.77751	0.00030876
	Dos_CG-DMR	Chr07	41207771	41208647	1.3e-36	0.742989	19	0.76982	0.026828
	Dos_CG-DMR	Chr07	41389054	41389339	0.0076	0.419922	12	0.55153	0.13161
	Dos_CG-DMR	Chr07	41497555	41497751	1.2e-10	-0.572022	10	0.11157	0.6836
	Dos_CG-DMR	Chr07	41507160	41507501	0.0006	0.461968	8	0.77127	0.30931
	Dos_CG-DMR	Chr07	41590940	41590994	8.2e-05	0.426329	8	0.76815	0.34183
	Dos_CG-DMR	Chr07	41587072	41588048	4.8e-12	0.411302	22	0.43265	0.021352
	Dos_CG-DMR	Chr07	41591639	41592037	1.2e-12	0.618021	11	0.66129	0.043266
	Dos_CG-DMR	Chr07	41650560	41650684	0.00096	0.469017	11	0.69969	0.23067
	Dos_CG-DMR	Chr07	41672483	41672548	6.9e-06	0.484515	10	0.52578	0.041266
	Dos_CG-DMR	Chr07	41920323	41920383	6.1e-06	0.55476	8	0.67312	0.11836
	Dos_CG-DMR	Chr07	41996041	41996365	1e-09	-0.635858	8	0.22379	0.85965
	Dos_CG-DMR	Chr07	42067976	42069233	8.8e-09	0.400732	23	0.55499	0.15426
	Dos_CG-DMR	Chr07	42323732	42323872	0.00039	0.428638	10	0.47273	0.044096
	Dos_CG-DMR	Chr07	42844681	42845059	1.2e-05	0.50118	10	0.75752	0.25634
	Dos_CG-DMR	Chr07	42990282	42990757	0.0087	0.433575	10	0.74749	0.31391
	Dos_CG-DMR	Chr07	43441132	43441383	0.00028	0.405166	16	0.57522	0.17005
	Dos_CG-DMR	Chr07	43699126	43699590	1e-17	-0.745592	11	0.10981	0.8554
	Dos_CG-DMR	Chr07	43696644	43698587	1.1e-74	-0.727983	43	0.11079	0.83877
	Dos_CG-DMR	Chr07	43877176	43877417	2.4e-05	0.55859	8	0.5619	0.0033083
	Dos_CG-DMR	Chr07	44560719	44561623	3.4e-24	0.50997	30	0.57223	0.062262
	Dos_CG-DMR	Chr07	44562448	44562734	2.1e-07	0.575418	8	0.63822	0.062801
	Dos_CG-DMR	Chr08	29791	30288	0.0093	0.444493	10	0.62728	0.18279
	Dos_CG-DMR	Chr08	22058	22333	4.7e-06	0.474486	10	0.66113	0.18665
	Dos_CG-DMR	Chr08	391234	391329	3.1e-13	0.628929	10	0.69831	0.069386
	Dos_CG-DMR	Chr08	812593	812917	0.0055	0.473739	8	0.51962	0.045881
	Dos_CG-DMR	Chr08	953026	953092	0.0062	0.417508	8	0.5365	0.11899
	Dos_CG-DMR	Chr08	1133720	1133995	1.2e-07	0.417784	18	0.55585	0.13806
	Dos_CG-DMR	Chr08	1167099	1167344	0.00023	0.560389	8	0.82585	0.26547
	Dos_CG-DMR	Chr08	1213204	1213637	1.7e-05	0.421911	14	0.6736	0.25169
	Dos_CG-DMR	Chr08	1594558	1594617	0.0046	0.415404	10	0.46755	0.052144
	Dos_CG-DMR	Chr08	1551400	1551562	1.5e-13	0.61155	11	0.84743	0.23588
	Dos_CG-DMR	Chr08	2362839	2363396	4.8e-09	0.439207	17	0.66069	0.22149
	Dos_CG-DMR	Chr08	2364154	2364398	0.00011	0.494642	10	0.79665	0.30201
	Dos_CG-DMR	Chr08	3606897	3606910	0.00026	0.488261	8	0.5106	0.022337
	Dos_CG-DMR	Chr08	4667676	4667753	0.00069	0.476692	8	0.70697	0.23028
	Dos_CG-DMR	Chr08	4675568	4675831	0.001	0.470143	8	0.82953	0.35939
	Dos_CG-DMR	Chr08	4666899	4667048	5.6e-06	0.551642	8	0.77404	0.2224
	Dos_CG-DMR	Chr08	4782811	4783216	3.9e-06	0.449437	14	0.64407	0.19464
	Dos_CG-DMR	Chr08	4943954	4944407	3e-10	0.438937	17	0.69057	0.25163
	Dos_CG-DMR	Chr08	4969491	4970046	5.9e-05	0.487725	10	0.61976	0.13204
	Dos_CG-DMR	Chr08	5009410	5010087	8.5e-11	0.527722	15	0.80751	0.27979
	Dos_CG-DMR	Chr08	5111943	5112586	5.3e-09	0.466776	17	0.60771	0.14094
	Dos_CG-DMR	Chr08	5163701	5164098	0.0044	0.455404	10	0.68737	0.23197
	Dos_CG-DMR	Chr08	5497428	5497478	0.005	0.456845	8	0.5524	0.095556
	Dos_CG-DMR	Chr08	5554049	5554381	1.4e-05	0.422657	12	0.92869	0.50604
	Dos_CG-DMR	Chr08	5598510	5598568	0.00011	0.504762	8	0.54867	0.043911
	Dos_CG-DMR	Chr08	5775852	5776215	0.002	0.407495	8	0.48603	0.078535
	Dos_CG-DMR	Chr08	6015004	6015781	8.9e-14	0.670498	11	0.82104	0.15054
	Dos_CG-DMR	Chr08	6239076	6239463	8.2e-09	0.456154	15	0.49079	0.034638
	Dos_CG-DMR	Chr08	6264724	6265004	0.0011	0.452094	10	0.53778	0.085685
	Dos_CG-DMR	Chr08	6297844	6298314	3.6e-05	-0.502033	8	0.22733	0.72936
	Dos_CG-DMR	Chr08	6424094	6424230	2.7e-05	0.502143	8	0.59685	0.094707
	Dos_CG-DMR	Chr08	6448872	6448981	3e-18	0.590179	14	0.59468	0.0045
	Dos_CG-DMR	Chr08	6514769	6515038	0.00013	0.505842	9	0.68336	0.17751
	Dos_CG-DMR	Chr08	6482626	6482930	1.7e-06	-0.430081	17	0.40116	0.83124
	Dos_CG-DMR	Chr08	6657079	6657474	1.3e-06	0.513482	12	0.7204	0.20692
	Dos_CG-DMR	Chr08	6688310	6688968	1.8e-40	0.808419	18	0.81583	0.0074074
	Dos_CG-DMR	Chr08	6689472	6690935	7e-79	0.754185	38	0.80131	0.047126
	Dos_CG-DMR	Chr08	6803609	6803793	6.3e-05	0.470925	8	0.85992	0.38899
	Dos_CG-DMR	Chr08	6804471	6804704	1.1e-06	0.627152	8	0.82798	0.20083
	Dos_CG-DMR	Chr08	7206214	7206556	0.00071	0.456386	11	0.76771	0.31132
	Dos_CG-DMR	Chr08	7280771	7281201	0.00016	0.431651	13	0.51909	0.087438
	Dos_CG-DMR	Chr08	7388707	7388776	0.0019	0.508574	8	0.60432	0.095747
	Dos_CG-DMR	Chr08	7666360	7666524	0.00081	0.498735	10	0.92291	0.42417
	Dos_CG-DMR	Chr08	7674383	7674663	2.8e-07	0.592469	8	0.68676	0.09429
	Dos_CG-DMR	Chr08	7719145	7719686	2.8e-20	0.429455	32	0.67125	0.2418
	Dos_CG-DMR	Chr08	7850356	7850913	1.2e-12	0.615274	10	0.6166	0.0013263
	Dos_CG-DMR	Chr08	7849384	7850031	1.9e-19	0.593959	15	0.59396	4.4444e-08
	Dos_CG-DMR	Chr08	7851213	7852049	4.7e-12	0.49921	17	0.71167	0.21246
	Dos_CG-DMR	Chr08	7848385	7849031	1.4e-14	0.584917	12	0.58492	4.8611e-08
	Dos_CG-DMR	Chr08	7938881	7939119	2e-10	0.605793	10	0.74895	0.14315
	Dos_CG-DMR	Chr08	7937604	7938580	2e-05	0.449859	13	0.71557	0.26571
	Dos_CG-DMR	Chr08	8065966	8066252	6.6e-07	0.503726	10	0.64312	0.1394
	Dos_CG-DMR	Chr08	8872879	8873759	0.00029	0.402228	16	0.77784	0.37561
	Dos_CG-DMR	Chr08	9094796	9095262	1.1e-10	0.462244	16	0.70712	0.24487
	Dos_CG-DMR	Chr08	9368458	9368736	1.1e-06	0.446395	15	0.61973	0.17333
	Dos_CG-DMR	Chr08	9661429	9661597	3.5e-26	0.761149	12	0.89321	0.13206
	Dos_CG-DMR	Chr08	9781486	9782084	1.5e-54	-0.69821	33	0.21723	0.91544
	Dos_CG-DMR	Chr08	10122625	10123041	7.1e-06	0.424557	14	0.8221	0.39754
	Dos_CG-DMR	Chr08	10215962	10215990	6.4e-06	0.443231	8	0.5063	0.063072
	Dos_CG-DMR	Chr08	10567701	10567881	3.4e-05	0.426955	12	0.50878	0.081826
	Dos_CG-DMR	Chr08	10688961	10689441	0.00066	0.439439	12	0.58924	0.1498
	Dos_CG-DMR	Chr08	10806282	10806524	0.00041	0.475839	8	0.48064	0.004798
	Dos_CG-DMR	Chr08	10818577	10818821	0.00084	0.458316	10	0.65731	0.199
	Dos_CG-DMR	Chr08	10930293	10930456	0.00059	-0.427907	8	1.3889e-08	0.42791
	Dos_CG-DMR	Chr08	11066945	11067331	7.2e-08	0.441176	12	0.50652	0.065343
	Dos_CG-DMR	Chr08	11312623	11312696	0.0016	0.501487	8	0.85586	0.35437
	Dos_CG-DMR	Chr08	11605614	11605995	0.0091	0.425222	8	0.47226	0.047036
	Dos_CG-DMR	Chr08	12128693	12129110	6.7e-10	0.406894	23	0.75154	0.34464
	Dos_CG-DMR	Chr08	12254575	12254916	1.9e-21	0.676654	16	0.92952	0.25287
	Dos_CG-DMR	Chr08	12374743	12374874	1.5e-08	0.536383	10	0.60387	0.067489
	Dos_CG-DMR	Chr08	13220458	13220496	8.9e-05	0.494567	8	0.58022	0.08565
	Dos_CG-DMR	Chr08	13429218	13429729	1.2e-31	0.650253	20	0.69662	0.046369
	Dos_CG-DMR	Chr08	14702199	14702475	2e-11	0.551661	9	0.59581	0.044145
	Dos_CG-DMR	Chr08	14706236	14706429	1.1e-14	0.646615	8	0.75608	0.10946
	Dos_CG-DMR	Chr08	14875639	14876896	8.3e-70	0.765265	29	0.84489	0.079628
	Dos_CG-DMR	Chr08	14933435	14933467	4.6e-06	0.536719	8	0.67697	0.14025
	Dos_CG-DMR	Chr08	14959647	14962365	1.9e-07	0.508684	47	0.20259	0.073816
	Dos_CG-DMR	Chr08	15335453	15335771	0.0091	0.413231	12	0.67276	0.25953
	Dos_CG-DMR	Chr08	15386948	15387125	1.6e-06	0.503677	10	0.52118	0.0175
	Dos_CG-DMR	Chr08	15535190	15535262	0.0045	0.460393	8	0.51286	0.052468
	Dos_CG-DMR	Chr08	15606214	15606436	8.5e-16	0.740115	8	0.74451	0.0043979
	Dos_CG-DMR	Chr08	15811491	15811655	4.4e-05	0.496344	8	0.80311	0.30676
	Dos_CG-DMR	Chr08	16141170	16141316	1.3e-06	0.449338	10	0.47738	0.02804
	Dos_CG-DMR	Chr08	16435363	16435664	8.2e-07	0.44425	16	0.66104	0.21679
	Dos_CG-DMR	Chr08	16509815	16509964	3.1e-08	0.489638	8	0.92717	0.43753
	Dos_CG-DMR	Chr08	16953552	16953919	2.1e-09	0.419257	14	0.8916	0.47234
	Dos_CG-DMR	Chr08	17276238	17277332	3.1e-13	0.409569	26	0.57169	0.16212
	Dos_CG-DMR	Chr08	17596311	17596615	3.6e-06	0.540218	10	0.78232	0.2421
	Dos_CG-DMR	Chr08	18046567	18048670	3.3e-31	0.483811	38	0.59564	0.11183
	Dos_CG-DMR	Chr08	18219981	18220226	1.4e-05	0.43	14	0.61032	0.18032
	Dos_CG-DMR	Chr08	18261024	18261061	4.8e-09	0.512403	10	0.812	0.29959
	Dos_CG-DMR	Chr08	18284089	18285290	7.5e-12	0.50179	14	0.51949	0.0177
	Dos_CG-DMR	Chr08	18912851	18913071	2e-11	0.448981	19	0.53908	0.090098
	Dos_CG-DMR	Chr08	19455657	19455765	0.0067	0.448305	8	0.71866	0.27035
	Dos_CG-DMR	Chr08	20146625	20146865	0.00073	0.454391	10	0.50835	0.053958
	Dos_CG-DMR	Chr08	20649679	20649780	6.8e-16	0.630234	10	0.87062	0.24039
	Dos_CG-DMR	Chr08	20812861	20813034	1.1e-07	0.614629	8	0.82947	0.21485
	Dos_CG-DMR	Chr08	21144373	21144409	0.0006	0.431549	10	0.51864	0.087093
	Dos_CG-DMR	Chr08	21188231	21188408	0.00049	0.439141	12	0.69365	0.25451
	Dos_CG-DMR	Chr08	21447665	21447945	0.0027	-0.441932	8	0.12118	0.56311
	Dos_CG-DMR	Chr08	21566761	21567377	3.9e-07	0.455077	11	0.75775	0.30267
	Dos_CG-DMR	Chr08	21733862	21734390	1.1e-08	0.464517	19	0.56582	0.1013
	Dos_CG-DMR	Chr08	21896334	21896628	2.7e-08	0.452046	18	0.58458	0.13253
	Dos_CG-DMR	Chr08	22147805	22148519	3e-09	0.625914	8	0.85963	0.23372
	Dos_CG-DMR	Chr08	22178739	22179189	0.0096	0.45976	10	0.65265	0.19289
	Dos_CG-DMR	Chr08	22201156	22201396	0.00035	0.480048	10	0.65247	0.17242
	Dos_CG-DMR	Chr08	22543103	22543235	5.1e-16	0.443077	18	0.94933	0.50625
	Dos_CG-DMR	Chr08	22595922	22596218	7.4e-09	-0.500831	15	0.012169	0.513
	Dos_CG-DMR	Chr08	22766227	22766327	1.5e-10	0.50891	14	0.65742	0.14851
	Dos_CG-DMR	Chr08	23152909	23153528	1.2e-14	0.521689	18	0.77229	0.2506
	Dos_CG-DMR	Chr08	26251114	26251148	2e-12	0.697808	8	0.74034	0.042529
	Dos_CG-DMR	Chr08	28056875	28057298	3.3e-08	0.459254	17	0.59656	0.13731
	Dos_CG-DMR	Chr08	28324612	28325166	3.9e-09	0.48767	16	0.82249	0.33482
	Dos_CG-DMR	Chr08	28481114	28481645	7.7e-09	0.586966	10	0.76762	0.18065
	Dos_CG-DMR	Chr08	30463849	30464125	1.5e-15	-0.426476	18	0.12387	0.55034
	Dos_CG-DMR	Chr08	30763614	30764383	6.6e-18	0.519029	20	0.54877	0.02974
	Dos_CG-DMR	Chr08	33554960	33555239	0.0044	0.419545	12	0.84187	0.42233
	Dos_CG-DMR	Chr08	34605592	34605769	1.7e-05	-0.513498	10	0.12407	0.63757
	Dos_CG-DMR	Chr08	34889421	34890450	3.4e-18	0.509024	23	0.6896	0.18058
	Dos_CG-DMR	Chr08	35632299	35632425	6.5e-10	0.651532	8	0.75652	0.10499
	Dos_CG-DMR	Chr08	35632934	35633705	7.8e-11	0.527345	13	0.61255	0.085204
	Dos_CG-DMR	Chr08	35985266	35986206	1.3e-24	0.470531	28	0.7012	0.23066
	Dos_CG-DMR	Chr08	36048825	36050129	1.2e-09	0.45906	18	0.7946	0.33554
	Dos_CG-DMR	Chr08	36050473	36051501	1.7e-30	0.450571	48	0.93385	0.48327
	Dos_CG-DMR	Chr08	36435530	36435619	0.0067	0.500328	8	0.88611	0.38578
	Dos_CG-DMR	Chr08	37609795	37611195	4e-91	0.697738	54	0.76826	0.07052
	Dos_CG-DMR	Chr08	38068290	38069335	1.2e-27	0.536157	26	0.65471	0.11856
	Dos_CG-DMR	Chr08	38538901	38540265	4e-38	-0.633269	28	0.23983	0.8731
	Dos_CG-DMR	Chr08	38948082	38948105	4.6e-05	0.503755	8	0.68191	0.17816
	Dos_CG-DMR	Chr08	38974411	38974458	8.7e-06	0.499901	8	0.532	0.032098
	Dos_CG-DMR	Chr08	39166135	39166759	6.4e-05	-0.417458	14	0.24305	0.66051
	Dos_CG-DMR	Chr08	39167223	39168203	9.8e-11	-0.618728	11	1.0101e-08	0.61873
	Dos_CG-DMR	Chr08	39304672	39304701	0.0064	0.410351	8	0.41952	0.009167
	Dos_CG-DMR	Chr08	39400165	39401163	1.1e-11	0.480073	19	0.66976	0.18968
	Dos_CG-DMR	Chr08	39732578	39733117	2.6e-05	0.456316	12	0.72676	0.27044
	Dos_CG-DMR	Chr08	40056143	40056190	0.0064	0.426871	8	0.46094	0.034072
	Dos_CG-DMR	Chr08	40063070	40063967	6e-09	0.532065	12	0.89484	0.36277
	Dos_CG-DMR	Chr08	40109464	40109510	2.6e-09	0.557993	10	0.62594	0.06795
	Dos_CG-DMR	Chr08	40066762	40067631	5.3e-19	-0.481885	29	0.22811	0.70999
	Dos_CG-DMR	Chr08	40295076	40295202	1.9e-18	0.682375	12	0.71047	0.028098
	Dos_CG-DMR	Chr08	40499831	40500044	2.3e-11	0.676185	8	0.82567	0.14948
	Dos_CG-DMR	Chr08	40558058	40559405	1.8e-50	0.630137	32	0.89091	0.26078
	Dos_CG-DMR	Chr08	40685221	40685399	0.002	0.428771	10	0.55544	0.12667
	Dos_CG-DMR	Chr08	40733049	40733431	0.0032	0.449216	8	0.75405	0.30484
	Dos_CG-DMR	Chr08	40764785	40765231	4e-32	0.647732	22	0.79262	0.14489
	Dos_CG-DMR	Chr08	40813111	40813954	1.9e-20	-0.454167	32	0.39336	0.84753
	Dos_CG-DMR	Chr08	40887907	40887980	2.4e-06	0.449811	14	0.47718	0.027372
	Dos_CG-DMR	Chr08	40891455	40892988	4.2e-17	0.501049	25	0.67334	0.17229
	Dos_CG-DMR	Chr08	41006653	41007356	3.5e-10	-0.517821	13	0.003612	0.52143
	Dos_CG-DMR	Chr08	41049960	41050255	0.003	0.50793	8	0.85229	0.34436
	Dos_CG-DMR	Chr08	41240003	41240099	8.1e-05	0.401559	14	0.7796	0.37804
	Dos_CG-DMR	Chr08	41337767	41337992	1.9e-08	0.540374	10	0.72163	0.18126
	Dos_CG-DMR	Chr08	41790248	41790511	1.2e-12	0.466916	18	0.87524	0.40832
	Dos_CG-DMR	Chr08	41877820	41877860	1.1e-05	0.520548	10	0.75448	0.23393
	Dos_CG-DMR	Chr08	41922967	41923007	5.8e-07	0.529588	8	0.65752	0.12793
	Dos_CG-DMR	Chr08	42129389	42129475	2.3e-05	0.48047	8	0.56611	0.085639
	Dos_CG-DMR	Chr08	42242767	42243342	5.6e-11	-0.650362	10	0.23086	0.88122
	Dos_CG-DMR	Chr08	42244287	42244562	1.2e-05	-0.48118	8	0.33963	0.82082
	Dos_CG-DMR	Chr08	42207412	42207780	5.5e-11	-0.461133	19	0.24901	0.71014
	Dos_CG-DMR	Chr08	42286805	42286870	1.4e-07	0.564997	8	0.68534	0.12035
	Dos_CG-DMR	Chr08	42389912	42390354	0.00012	0.452417	12	0.91302	0.4606
	Dos_CG-DMR	Chr08	42438642	42439269	2.5e-17	-0.464371	27	0.0028844	0.46726
	Dos_CG-DMR	Chr08	42590416	42590883	1.5e-08	-0.495664	14	0.42945	0.92511
	Dos_CG-DMR	Chr08	42595284	42596188	6.8e-13	-0.40457	30	0.51485	0.91942
	Dos_CG-DMR	Chr08	43057832	43058141	1.4e-05	-0.563264	8	0.318	0.88126
	Dos_CG-DMR	Chr08	43105763	43105932	2.8e-07	0.527759	10	0.76264	0.23488
	Dos_CG-DMR	Chr08	43280489	43280928	2.6e-08	0.536548	11	0.73832	0.20177
	Dos_CG-DMR	Chr08	43368349	43368995	2.6e-27	-0.516229	28	0.098028	0.61426
	Dos_CG-DMR	Chr08	43461513	43461725	3.3e-08	0.501398	12	0.59492	0.09352
	Dos_CG-DMR	Chr08	43815415	43815740	0.0095	0.413802	11	0.61058	0.19678
	Dos_CG-DMR	Chr08	44141600	44141734	0.001	0.439646	8	0.43965	4.1667e-08
	Dos_CG-DMR	Chr08	44435070	44435339	0.00023	0.416605	10	0.59427	0.17766
	Dos_CG-DMR	Chr08	44564103	44564220	3.4e-14	0.520363	16	0.62897	0.1086
	Dos_CG-DMR	Chr08	44618879	44619353	4e-30	0.51235	30	0.64921	0.13686
	Dos_CG-DMR	Chr08	45137981	45138723	0.00024	0.417295	11	0.8848	0.46751
	Dos_CG-DMR	Chr08	45187906	45188529	2e-12	0.416462	26	0.42043	0.0039702
	Dos_CG-DMR	Chr08	45201281	45201551	0.00017	0.525678	8	0.63068	0.10501
	Dos_CG-DMR	Chr08	45267766	45267902	6.5e-16	0.844322	8	0.84432	1.4583e-07
	Dos_CG-DMR	Chr08	45282956	45283158	1.7e-08	-0.636206	9	0.10699	0.74319
	Dos_CG-DMR	Chr08	45285645	45286170	1.4e-09	0.42727	20	0.58677	0.1595
	Dos_CG-DMR	Chr08	45383670	45383906	8.7e-06	0.472537	12	0.71632	0.24378
	Dos_CG-DMR	Chr08	45679192	45679257	1.9e-17	0.654256	12	0.74588	0.091628
	Dos_CG-DMR	Chr08	45774209	45775473	6.1e-14	0.494617	16	0.55678	0.062165
	Dos_CG-DMR	Chr08	45759353	45760812	8.6e-53	0.61935	40	0.7022	0.082849
	Dos_CG-DMR	Chr08	45943047	45943575	9.4e-08	-0.511666	10	0.32237	0.83404
	Dos_CG-DMR	Chr08	46022460	46022583	1.9e-06	0.533728	10	0.62504	0.091308
	Dos_CG-DMR	Chr08	46070407	46071158	5.5e-14	-0.433963	27	0.10228	0.53624
	Dos_CG-DMR	Chr08	46221294	46221470	1.5e-05	0.415618	10	0.837	0.42138
	Dos_CG-DMR	Chr08	46337113	46337301	6.1e-09	0.424108	12	0.42788	0.0037741
	Dos_CG-DMR	Chr08	46379524	46379563	0.0015	0.517805	8	0.70298	0.18517
	Dos_CG-DMR	Chr08	47302395	47303687	4.6e-10	0.410458	24	0.72113	0.31067
	Dos_CG-DMR	Chr08	47581743	47582243	1.4e-05	-0.473864	13	0.29164	0.7655
	Dos_CG-DMR	Chr09	9882	10229	1.2e-11	0.677652	10	0.79909	0.12144
	Dos_CG-DMR	Chr09	16601	17537	6.7e-59	0.721811	34	0.72526	0.0034461
	Dos_CG-DMR	Chr09	20301	20767	9.3e-09	0.401645	23	0.80371	0.40207
	Dos_CG-DMR	Chr09	228544	229210	6.7e-10	-0.41458	21	0.28226	0.69684
	Dos_CG-DMR	Chr09	359693	360137	1.6e-32	-0.597267	19	0.053867	0.65113
	Dos_CG-DMR	Chr09	1002598	1002938	0.00064	0.427914	14	0.7519	0.32399
	Dos_CG-DMR	Chr09	1482801	1483033	6.5e-05	0.564529	8	0.7181	0.15357
	Dos_CG-DMR	Chr09	1497512	1497710	0.0038	0.453166	8	0.64217	0.18901
	Dos_CG-DMR	Chr09	1850479	1850946	0.00096	0.417888	13	0.71196	0.29407
	Dos_CG-DMR	Chr09	2092541	2092610	0.00017	0.444085	8	0.92577	0.48168
	Dos_CG-DMR	Chr09	2105514	2106206	4.9e-15	0.593435	14	0.59343	2.9762e-08
	Dos_CG-DMR	Chr09	2106614	2107423	1.6e-22	0.625624	18	0.68548	0.059851
	Dos_CG-DMR	Chr09	2192787	2193031	4.6e-06	0.407718	14	0.40826	0.00054108
	Dos_CG-DMR	Chr09	2342397	2342711	0.0014	0.412776	12	0.54577	0.13299
	Dos_CG-DMR	Chr09	2450472	2450503	6e-08	-0.665008	8	0.19099	0.85599
	Dos_CG-DMR	Chr09	2527910	2528530	4.9e-34	-0.799159	16	0.14315	0.94231
	Dos_CG-DMR	Chr09	2586152	2586354	6.4e-05	0.528755	8	0.72562	0.19687
	Dos_CG-DMR	Chr09	2987618	2987870	0.0026	0.486542	8	0.53285	0.046308
	Dos_CG-DMR	Chr09	3239349	3239384	1.1e-14	0.477223	12	0.48898	0.011762
	Dos_CG-DMR	Chr09	4499471	4499487	4.3e-05	0.529317	8	0.78609	0.25678
	Dos_CG-DMR	Chr09	4556098	4556132	2.1e-11	0.615487	8	0.61977	0.0042792
	Dos_CG-DMR	Chr09	4933923	4934998	2.2e-42	0.757378	24	0.93515	0.17777
	Dos_CG-DMR	Chr09	5186577	5186986	2.1e-14	0.694513	10	0.75214	0.057629
	Dos_CG-DMR	Chr09	5187582	5188126	1.2e-06	0.572281	10	0.72317	0.15089
	Dos_CG-DMR	Chr09	5274368	5274526	2.7e-06	0.522157	10	0.64607	0.12391
	Dos_CG-DMR	Chr09	5473521	5473789	0.00036	0.493891	10	0.62739	0.1335
	Dos_CG-DMR	Chr09	5662180	5662396	4.4e-06	-0.481233	12	0.31475	0.79598
	Dos_CG-DMR	Chr09	5848418	5848900	1.1e-06	0.495313	9	0.49531	6.4815e-08
	Dos_CG-DMR	Chr09	5844500	5845501	4.2e-22	0.403914	38	0.40391	6.5789e-09
	Dos_CG-DMR	Chr09	6114840	6114902	6.5e-06	0.511174	8	0.51278	0.0016021
	Dos_CG-DMR	Chr09	6164111	6164141	1.1e-11	-0.562518	8	0.10905	0.67157
	Dos_CG-DMR	Chr09	6110118	6111250	1.3e-34	0.610693	27	0.62069	0.010001
	Dos_CG-DMR	Chr09	6432091	6432123	7e-07	0.500452	8	0.52279	0.02234
	Dos_CG-DMR	Chr09	6655624	6655927	4.2e-05	0.518851	8	0.76841	0.24956
	Dos_CG-DMR	Chr09	6670863	6671181	5.1e-12	0.421156	28	0.66208	0.24092
	Dos_CG-DMR	Chr09	6728414	6728781	1.6e-05	-0.443928	12	0.22764	0.67157
	Dos_CG-DMR	Chr09	6980479	6980658	0.0029	0.496278	8	0.55858	0.062307
	Dos_CG-DMR	Chr09	7524061	7524456	2.6e-06	0.516554	8	0.95145	0.43489
	Dos_CG-DMR	Chr09	7824468	7824586	1.2e-05	0.497113	10	0.81959	0.32248
	Dos_CG-DMR	Chr09	7940836	7941444	1.2e-07	-0.474634	15	0.39743	0.87206
	Dos_CG-DMR	Chr09	7987976	7988520	3.4e-25	0.553128	24	0.62917	0.076043
	Dos_CG-DMR	Chr09	8032058	8032254	0.0048	-0.485391	8	0.45193	0.93732
	Dos_CG-DMR	Chr09	8031072	8031751	2.8e-19	-0.55004	22	0.38271	0.93275
	Dos_CG-DMR	Chr09	8162719	8163155	4e-05	0.497066	10	0.5211	0.024029
	Dos_CG-DMR	Chr09	8709760	8710051	9.5e-07	0.461671	12	0.5269	0.065228
	Dos_CG-DMR	Chr09	10130103	10130207	3.8e-14	0.498533	16	0.6969	0.19836
	Dos_CG-DMR	Chr09	10225724	10225864	0.0098	0.433872	12	0.57051	0.13664
	Dos_CG-DMR	Chr09	10282122	10282401	2.7e-05	0.431794	12	0.46633	0.034531
	Dos_CG-DMR	Chr09	10375666	10376054	5.4e-06	0.480877	10	0.71265	0.23177
	Dos_CG-DMR	Chr09	10523164	10523401	0.00043	0.473442	8	0.47911	0.0056708
	Dos_CG-DMR	Chr09	10609371	10609476	9e-05	0.490896	8	0.8231	0.3322
	Dos_CG-DMR	Chr09	11127243	11127429	2.8e-37	0.620416	29	0.72767	0.10726
	Dos_CG-DMR	Chr09	11740430	11740506	1.1e-08	0.610177	8	0.68389	0.07371
	Dos_CG-DMR	Chr09	11769721	11770327	3.2e-13	0.534381	15	0.70166	0.16728
	Dos_CG-DMR	Chr09	12244931	12245352	0.0016	0.496743	9	0.64176	0.14502
	Dos_CG-DMR	Chr09	12835814	12836417	0.00021	-0.511885	8	0.40742	0.9193
	Dos_CG-DMR	Chr09	13647669	13648646	1.1e-18	0.453893	30	0.47197	0.018078
	Dos_CG-DMR	Chr09	15167942	15169176	4e-36	0.447761	55	0.61172	0.16396
	Dos_CG-DMR	Chr09	16056348	16056541	7.2e-09	-0.643635	8	0.2814	0.92503
	Dos_CG-DMR	Chr09	16419326	16419593	6.5e-09	-0.632625	8	0.23981	0.87244
	Dos_CG-DMR	Chr09	16608209	16608882	6.3e-13	0.635699	10	0.63718	0.0014825
	Dos_CG-DMR	Chr09	18440923	18441558	7.2e-11	0.529843	13	0.77101	0.24117
	Dos_CG-DMR	Chr09	18542622	18542995	6.9e-10	-0.447222	10	0.18993	0.63715
	Dos_CG-DMR	Chr09	18986426	18986525	1.1e-06	0.411853	10	0.69976	0.28791
	Dos_CG-DMR	Chr09	19037601	19038725	2e-12	0.449125	19	0.62041	0.17128
	Dos_CG-DMR	Chr09	19497503	19497734	0.00012	-0.480923	10	0.21056	0.69148
	Dos_CG-DMR	Chr09	19514211	19514874	4.5e-67	0.675633	42	0.82365	0.14801
	Dos_CG-DMR	Chr09	20329457	20329842	1.7e-20	0.442425	29	0.52711	0.084682
	Dos_CG-DMR	Chr09	20576187	20577257	4.5e-25	-0.477875	31	0.12835	0.60623
	Dos_CG-DMR	Chr09	20817002	20817934	4.9e-16	-0.445157	25	0.20873	0.65389
	Dos_CG-DMR	Chr09	20865725	20866480	4.1e-08	-0.435214	13	0.17763	0.61284
	Dos_CG-DMR	Chr09	21296775	21296906	7e-08	0.586304	10	0.60717	0.020869
	Dos_CG-DMR	Chr09	21392013	21392077	2.8e-11	0.72324	8	0.83416	0.11092
	Dos_CG-DMR	Chr09	21945235	21945892	1.2e-06	-0.482307	10	0.012706	0.49501
	Dos_CG-DMR	Chr09	23348235	23348816	2.8e-07	0.450702	18	0.85805	0.40735
	Dos_CG-DMR	Chr09	24575653	24576095	2.7e-14	-0.568335	13	0.33057	0.89891
	Dos_CG-DMR	Chr09	24588240	24588332	7.6e-05	-0.506059	10	0.39519	0.90125
	Dos_CG-DMR	Chr09	24579180	24579564	8.9e-06	-0.42479	14	0.4854	0.91019
	Dos_CG-DMR	Chr09	24591555	24592316	5.3e-08	-0.425442	14	0.36302	0.78846
	Dos_CG-DMR	Chr09	24583180	24583694	6.4e-10	-0.549315	11	0.23921	0.78852
	Dos_CG-DMR	Chr09	24643174	24643616	3.3e-06	-0.547809	9	0.33338	0.88119
	Dos_CG-DMR	Chr09	24668772	24669156	1.9e-05	-0.408037	14	0.50125	0.90928
	Dos_CG-DMR	Chr09	24728488	24728748	2.3e-09	-0.53946	8	1.3889e-08	0.53946
	Dos_CG-DMR	Chr09	24743580	24743620	0.0025	0.427683	8	0.57951	0.15183
	Dos_CG-DMR	Chr09	25192961	25193337	1.3e-11	0.537343	15	0.70582	0.16848
	Dos_CG-DMR	Chr09	26548765	26549478	2.8e-10	0.494	16	0.71121	0.21721
	Dos_CG-DMR	Chr09	27047132	27047431	1.1e-08	0.425646	18	0.63268	0.20704
	Dos_CG-DMR	Chr09	27971616	27974542	3.3e-20	-0.409676	39	0.28063	0.69031
	Dos_CG-DMR	Chr09	28350111	28352043	2.8e-49	-0.510291	55	0.30593	0.81622
	Dos_CG-DMR	Chr09	28633944	28634374	7e-26	0.681787	15	0.79728	0.11549
	Dos_CG-DMR	Chr09	28952689	28952946	9.9e-08	0.424654	16	0.57843	0.15377
	Dos_CG-DMR	Chr09	29265822	29266238	9.8e-07	-0.561195	9	0.015572	0.57677
	Dos_CG-DMR	Chr09	29267295	29268137	1.5e-16	-0.556873	17	0.020028	0.5769
	Dos_CG-DMR	Chr09	29364889	29365030	4.5e-09	-0.529663	11	0.089424	0.61909
	Dos_CG-DMR	Chr09	29506133	29506600	2.9e-05	0.439623	14	0.90431	0.46468
	Dos_CG-DMR	Chr09	30444837	30445622	1.3e-13	0.48929	18	0.67013	0.18084
	Dos_CG-DMR	Chr09	31107314	31108248	2.1e-13	-0.471131	22	0.31643	0.78756
	Dos_CG-DMR	Chr09	31343540	31343812	1.1e-09	-0.591997	11	0.074865	0.66686
	Dos_CG-DMR	Chr09	31342152	31342834	1.6e-12	-0.53975	17	0.093207	0.63296
	Dos_CG-DMR	Chr09	31646412	31646732	1.7e-05	0.510215	10	0.70336	0.19315
	Dos_CG-DMR	Chr09	31938609	31938832	1.3e-05	-0.531318	8	0.014719	0.54604
	Dos_CG-DMR	Chr09	31958281	31959020	1.7e-28	-0.424778	46	0.0014148	0.42619
	Dos_CG-DMR	Chr09	32475720	32476527	4.6e-19	0.533945	22	0.71443	0.18049
	Dos_CG-DMR	Chr09	32476960	32479000	1.3e-51	0.487839	68	0.76926	0.28142
	Dos_CG-DMR	Chr09	33031819	33032297	8.2e-10	0.510289	14	0.6696	0.15931
	Dos_CG-DMR	Chr09	33405494	33405795	0.00026	0.42439	13	0.67983	0.25544
	Dos_CG-DMR	Chr09	33475737	33475873	1.2e-12	0.511813	14	0.77154	0.25973
	Dos_CG-DMR	Chr09	33674615	33676581	2.2e-36	-0.56068	37	0.28802	0.8487
	Dos_CG-DMR	Chr09	33707178	33707261	0.0094	0.420221	8	0.58859	0.16837
	Dos_CG-DMR	Chr09	34424781	34426713	2e-23	-0.413788	46	0.41469	0.82848
	Dos_CG-DMR	Chr09	34446828	34447358	2.6e-16	0.55081	16	0.65234	0.10153
	Dos_CG-DMR	Chr09	34836560	34837282	4.7e-19	0.65623	14	0.65986	0.0036268
	Dos_CG-DMR	Chr09	34838927	34840114	4.7e-07	0.449529	13	0.49046	0.040928
	Dos_CG-DMR	Chr09	34921270	34921426	2.8e-05	0.486959	10	0.62622	0.13926
	Dos_CG-DMR	Chr09	35951551	35953698	5.9e-56	0.57164	46	0.60848	0.036841
	Dos_CG-DMR	Chr09	36063745	36064183	0.00082	0.506255	8	0.83465	0.3284
	Dos_CG-DMR	Chr09	36187564	36187864	1.1e-07	0.416479	17	0.7829	0.36642
	Dos_CG-DMR	Chr09	36312224	36312864	6.8e-08	-0.479115	11	0.13975	0.61886
	Dos_CG-DMR	Chr09	37137593	37137858	1.2e-09	0.677586	8	0.75332	0.075731
	Dos_CG-DMR	Chr09	37363818	37364051	1.8e-06	-0.447817	12	0.41322	0.86104
	Dos_CG-DMR	Chr09	37476434	37476718	1e-06	0.522737	8	0.82235	0.29961
	Dos_CG-DMR	Chr09	37821570	37822719	1.9e-16	0.459867	25	0.52282	0.062951
	Dos_CG-DMR	Chr09	38289449	38289944	2.7e-21	-0.524981	21	0.00058786	0.52557
	Dos_CG-DMR	Chr09	38339825	38340043	2e-08	0.542472	11	0.54247	2.2727e-08
	Dos_CG-DMR	Chr09	38340583	38340994	3.9e-09	0.526472	12	0.61071	0.084234
	Dos_CG-DMR	Chr09	38443739	38443868	1.1e-05	0.423102	13	0.77218	0.34908
	Dos_CG-DMR	Chr09	39052928	39052961	0.0085	0.449648	8	0.80724	0.35759
	Dos_CG-DMR	Chr09	39048428	39048778	1.9e-18	-0.605663	17	0.24233	0.848
	Dos_CG-DMR	Chr09	39425158	39425817	4.1e-06	0.407097	18	0.77218	0.36509
	Dos_CG-DMR	Chr09	39919939	39920286	6.7e-09	0.432135	17	0.52338	0.091244
	Dos_CG-DMR	Chr09	39932803	39933441	0.0018	0.404058	14	0.93308	0.52902
	Dos_CG-DMR	Chr09	40115371	40115436	0.00023	0.408639	10	0.48752	0.078884
	Dos_CG-DMR	Chr09	40131043	40131111	6.6e-05	0.453069	10	0.81032	0.35725
	Dos_CG-DMR	Chr09	40162017	40162351	2.5e-07	0.493954	12	0.77587	0.28191
	Dos_CG-DMR	Chr09	40894455	40895078	4.7e-09	0.446359	16	0.78573	0.33937
	Dos_CG-DMR	Chr09	40970728	40971205	3.3e-64	0.73003	38	0.83574	0.10571
	Dos_CG-DMR	Chr09	41591520	41591552	2.8e-11	0.545241	10	0.91777	0.37253
	Dos_CG-DMR	Chr09	41590673	41590959	1.1e-05	0.425974	14	0.49643	0.070461
	Dos_CG-DMR	Chr09	41678161	41678625	0.0061	0.479433	8	0.62524	0.14581
	Dos_CG-DMR	Chr09	42254869	42254910	2.3e-09	0.576553	8	0.80551	0.22896
	Dos_CG-DMR	Chr09	42271028	42272204	8.4e-14	0.453044	24	0.625	0.17195
	Dos_CG-DMR	Chr09	42782404	42783360	2.7e-08	-0.529958	11	0.23172	0.76168
	Dos_CG-DMR	Chr09	42851434	42851475	2.3e-05	0.566589	8	0.73	0.16342
	Dos_CG-DMR	Chr09	42960895	42961113	0.00098	0.458349	11	0.64458	0.18623
	Dos_CG-DMR	Chr09	43224011	43224263	5.3e-10	0.666161	8	0.71852	0.052358
	Dos_CG-DMR	Chr09	43262397	43262701	6.2e-43	0.56617	42	0.70045	0.13428
	Dos_CG-DMR	Chr09	43423113	43423410	5.5e-06	0.455199	10	0.59855	0.14336
	Dos_CG-DMR	Chr09	43516084	43516263	0.0036	0.41042	8	0.69898	0.28856
	Dos_CG-DMR	Chr09	43626557	43626635	4.6e-05	0.535016	8	0.6731	0.13809
	Dos_CG-DMR	Chr09	43751507	43751616	1.7e-12	0.634522	10	0.7522	0.11767
	Dos_CG-DMR	Chr09	43835206	43835709	3.6e-14	0.498591	18	0.85191	0.35332
	Dos_CG-DMR	Chr09	45121641	45122114	5.3e-19	0.563057	20	0.70178	0.13872
	Dos_CG-DMR	Chr09	45749560	45750171	1.3e-06	0.418454	8	0.57883	0.16038
	Dos_CG-DMR	Chr09	45768324	45768445	3.5e-05	0.448522	10	0.58931	0.14079
	Dos_CG-DMR	Chr09	46268028	46268681	3.3e-15	0.648095	12	0.73429	0.08619
	Dos_CG-DMR	Chr09	46333126	46333636	4.3e-07	0.520953	10	0.74075	0.2198
	Dos_CG-DMR	Chr09	46344832	46345017	0.0016	0.515585	8	0.5586	0.043019
	Dos_CG-DMR	Chr09	46500736	46500872	7.4e-10	0.510416	12	0.67135	0.16094
	Dos_CG-DMR	Chr09	46501166	46501223	1.1e-05	0.547969	8	0.78203	0.23406
	Dos_CG-DMR	Chr09	46660679	46660949	3.6e-20	0.593667	14	0.66297	0.069299
	Dos_CG-DMR	Chr09	46799209	46799282	0.002	0.49135	8	0.70572	0.21438
	Dos_CG-DMR	Chr09	47005996	47006280	1.8e-06	0.549224	10	0.80583	0.25661
	Dos_CG-DMR	Chr09	47007307	47007402	1.3e-10	0.440662	20	0.67728	0.23662
	Dos_CG-DMR	Chr09	47734008	47734189	1.1e-09	0.533482	12	0.74336	0.20987
	Dos_CG-DMR	Chr09	47675063	47675181	2.2e-08	0.5737	10	0.83486	0.26116
	Dos_CG-DMR	Chr09	47676452	47676585	1.8e-06	0.631427	8	0.78626	0.15483
	Dos_CG-DMR	Chr09	47886723	47887277	0.0022	0.485357	8	0.76535	0.27999
	Dos_CG-DMR	Chr09	47947498	47947861	0.00015	0.478268	8	0.52843	0.050162
	Dos_CG-DMR	Chr09	48074031	48074195	4.7e-11	0.471053	18	0.71369	0.24264
	Dos_CG-DMR	Chr09	48128025	48128164	1.3e-12	0.642684	10	0.78843	0.14574
	Dos_CG-DMR	Chr09	48170664	48171000	0.0024	0.450052	9	0.75377	0.30371
	Dos_CG-DMR	Chr09	48213575	48213790	0.0018	0.406766	12	0.72615	0.31938
	Dos_CG-DMR	Chr09	48200539	48200666	6.9e-12	0.613997	10	0.66708	0.053083
	Dos_CG-DMR	Chr09	48201332	48201402	1.4e-08	0.578277	8	0.66216	0.083881
	Dos_CG-DMR	Chr09	48424401	48424463	0.00018	0.499442	10	0.67253	0.17309
	Dos_CG-DMR	Chr09	48500473	48500743	2.1e-05	0.534678	10	0.78208	0.24741
	Dos_CG-DMR	Chr09	48592955	48593020	0.00064	0.420264	12	0.73597	0.31571
	Dos_CG-DMR	Chr09	48643609	48643676	5.4e-05	0.515854	8	0.88098	0.36513
	Dos_CG-DMR	Chr09	48666049	48666329	5e-10	0.46717	18	0.7043	0.23713
	Dos_CG-DMR	Chr09	48902725	48902754	0.00031	0.484292	8	0.5386	0.054312
	Dos_CG-DMR	Chr09	49031580	49032072	3.6e-08	0.465835	17	0.64952	0.18369
	Dos_CG-DMR	Chr09	49034203	49034750	6.8e-17	-0.687724	13	0.11018	0.7979
	Dos_CG-DMR	Chr09	49079731	49079855	7.5e-06	0.553736	8	0.88644	0.33271
	Dos_CG-DMR	Chr09	49763208	49763680	1.5e-19	-0.644268	17	0.29302	0.93728
	Dos_CG-DMR	Chr09	49816139	49816227	6.9e-10	0.509013	14	0.6223	0.11329
	Dos_CG-DMR	Chr09	49893744	49893811	2.9e-11	0.686698	8	0.74752	0.060825
	Dos_CG-DMR	Chr09	49896187	49896360	0.0013	0.496551	8	0.64408	0.14752
	Dos_CG-DMR	Chr09	50038864	50038965	9.5e-05	0.40334	14	0.62113	0.21779
	Dos_CG-DMR	Chr09	50085515	50085607	6.3e-20	0.685393	14	0.76561	0.080217
	Dos_CG-DMR	Chr09	50148076	50148174	0.00013	0.465456	8	0.86799	0.40253
	Dos_CG-DMR	Chr09	50181146	50181953	6.1e-34	0.89354	14	0.91255	0.01901
	Dos_CG-DMR	Chr09	50182266	50182640	9.2e-41	0.810975	19	0.91968	0.1087
	Dos_CG-DMR	Chr09	50178747	50180255	7.2e-126	0.805597	56	0.81597	0.010372
	Dos_CG-DMR	Chr10	12561	13807	3.5e-13	0.419843	27	0.64749	0.22765
	Dos_CG-DMR	Chr10	81471	81854	2.3e-37	0.657154	26	0.6759	0.018743
	Dos_CG-DMR	Chr10	93615	94655	1e-11	0.40439	26	0.53954	0.13515
	Dos_CG-DMR	Chr10	162152	162642	6.1e-08	0.40611	20	0.69844	0.29233
	Dos_CG-DMR	Chr10	290935	291456	6.8e-09	0.527017	10	0.58212	0.055101
	Dos_CG-DMR	Chr10	833743	833880	1.7e-06	0.400646	15	0.64301	0.24236
	Dos_CG-DMR	Chr10	864551	864798	9.1e-07	0.47251	14	0.83116	0.35865
	Dos_CG-DMR	Chr10	966796	967080	0.00084	0.41555	10	0.46049	0.044937
	Dos_CG-DMR	Chr10	1657100	1657858	1.1e-17	0.541004	18	0.63178	0.090781
	Dos_CG-DMR	Chr10	2124833	2125252	4.8e-06	0.406291	16	0.53023	0.12394
	Dos_CG-DMR	Chr10	2470074	2470166	0.00019	0.455868	10	0.74711	0.29124
	Dos_CG-DMR	Chr10	2545043	2545155	1.9e-05	0.584417	8	0.62602	0.041604
	Dos_CG-DMR	Chr10	2805364	2805959	1.6e-11	-0.452698	16	0.49932	0.95202
	Dos_CG-DMR	Chr10	3000450	3000987	8.3e-08	0.496726	10	0.80498	0.30826
	Dos_CG-DMR	Chr10	3481517	3481541	0.0071	0.44819	8	0.78634	0.33815
	Dos_CG-DMR	Chr10	3630706	3631253	2.9e-27	0.65123	16	0.65286	0.0016334
	Dos_CG-DMR	Chr10	3627064	3627093	0.0035	0.453279	8	0.66546	0.21218
	Dos_CG-DMR	Chr10	3822660	3822743	0.00085	0.514149	8	0.65163	0.13749
	Dos_CG-DMR	Chr10	4172781	4173462	1.2e-21	0.648286	15	0.80493	0.15664
	Dos_CG-DMR	Chr10	4179203	4180610	2.3e-55	0.661894	38	0.86634	0.20445
	Dos_CG-DMR	Chr10	4682276	4683221	3.8e-13	0.412624	23	0.95433	0.54171
	Dos_CG-DMR	Chr10	4831416	4831542	0.0061	0.519582	8	0.81339	0.29381
	Dos_CG-DMR	Chr10	5229845	5230032	1.7e-05	0.524042	8	0.6111	0.08706
	Dos_CG-DMR	Chr10	5628513	5629262	2e-07	0.539844	11	0.67782	0.13797
	Dos_CG-DMR	Chr10	5764518	5764814	1.8e-07	0.602077	9	0.80311	0.20103
	Dos_CG-DMR	Chr10	5812752	5812803	3.6e-05	0.463845	10	0.57795	0.1141
	Dos_CG-DMR	Chr10	5844814	5846181	5.1e-26	0.430888	38	0.46792	0.037027
	Dos_CG-DMR	Chr10	6087516	6087660	2.4e-07	-0.51724	10	0.15643	0.67367
	Dos_CG-DMR	Chr10	6613865	6613932	6.1e-13	0.514975	12	0.52129	0.0063118
	Dos_CG-DMR	Chr10	6789718	6789802	4.4e-06	0.435589	15	0.46718	0.031596
	Dos_CG-DMR	Chr10	7651899	7652802	3.4e-06	0.400301	19	0.94997	0.54967
	Dos_CG-DMR	Chr10	7847631	7847786	1.9e-12	0.550076	12	0.65655	0.10648
	Dos_CG-DMR	Chr10	8807185	8807693	3.6e-06	0.529802	10	0.53828	0.0084759
	Dos_CG-DMR	Chr10	8863976	8864134	2.5e-05	0.410758	11	0.75952	0.34876
	Dos_CG-DMR	Chr10	9210373	9210571	0.009	0.471914	8	0.79335	0.32143
	Dos_CG-DMR	Chr10	9203066	9203466	5.2e-10	0.543908	8	0.93708	0.39318
	Dos_CG-DMR	Chr10	9517040	9517318	0.00057	-0.425725	12	0.49511	0.92084
	Dos_CG-DMR	Chr10	9707396	9707517	1.4e-07	0.414572	14	0.6908	0.27623
	Dos_CG-DMR	Chr10	9981268	9981487	7.6e-08	0.553437	8	0.85301	0.29957
	Dos_CG-DMR	Chr10	11251462	11251547	8.3e-05	0.419758	11	0.47805	0.058295
	Dos_CG-DMR	Chr10	11458572	11458852	2.1e-05	0.500933	10	0.59722	0.096289
	Dos_CG-DMR	Chr10	12628340	12628366	0.0024	0.44718	10	0.66619	0.21901
	Dos_CG-DMR	Chr10	13713923	13713973	3.5e-09	0.568036	10	0.5909	0.022865
	Dos_CG-DMR	Chr10	16379508	16380660	1.2e-15	0.511114	22	0.59023	0.079117
	Dos_CG-DMR	Chr10	16695781	16696011	8.9e-08	0.580823	8	0.76453	0.1837
	Dos_CG-DMR	Chr10	16910238	16910535	1.1e-10	0.623585	10	0.62824	0.0046517
	Dos_CG-DMR	Chr10	17417209	17417516	4.1e-12	0.542806	8	0.64307	0.10026
	Dos_CG-DMR	Chr10	19654581	19655166	1.8e-08	0.456839	14	0.51435	0.057513
	Dos_CG-DMR	Chr10	20247638	20248039	5.2e-07	-0.484983	13	0.43733	0.92231
	Dos_CG-DMR	Chr10	21420767	21421522	7e-07	0.423742	20	0.62856	0.20482
	Dos_CG-DMR	Chr10	22638168	22638812	9.3e-11	0.422957	23	0.68647	0.26351
	Dos_CG-DMR	Chr10	22667669	22668149	2e-06	0.411204	18	0.84171	0.4305
	Dos_CG-DMR	Chr10	23001986	23003005	4.4e-10	-0.413372	20	0.29222	0.70559
	Dos_CG-DMR	Chr10	23090379	23090470	2.9e-06	0.434483	16	0.47391	0.039427
	Dos_CG-DMR	Chr10	24151713	24151777	0.0098	0.403134	8	0.53535	0.13222
	Dos_CG-DMR	Chr10	24514033	24514470	4.7e-13	0.506694	16	0.86785	0.36116
	Dos_CG-DMR	Chr10	25057900	25058364	4.9e-14	-0.482739	22	0.018777	0.50152
	Dos_CG-DMR	Chr10	25067838	25068647	7.7e-10	-0.403094	23	0.31854	0.72164
	Dos_CG-DMR	Chr10	25538943	25539325	9.7e-26	0.682889	18	0.68492	0.0020306
	Dos_CG-DMR	Chr10	25938818	25939379	4.3e-09	0.42916	20	0.43217	0.0030066
	Dos_CG-DMR	Chr10	26029413	26030981	4.4e-28	0.464305	31	0.48585	0.021543
	Dos_CG-DMR	Chr10	28795016	28795148	4e-20	0.539174	16	0.63883	0.099655
	Dos_CG-DMR	Chr10	29463222	29463804	9.7e-11	0.551141	11	0.73719	0.18604
	Dos_CG-DMR	Chr10	29672536	29673232	0.00012	0.433895	12	0.88535	0.45145
	Dos_CG-DMR	Chr10	30102513	30102658	3.2e-08	0.581331	8	0.77417	0.19284
	Dos_CG-DMR	Chr10	30104168	30105114	1.4e-15	0.487049	30	0.58392	0.20378
	Dos_CG-DMR	Chr10	30467236	30468547	3.2e-16	0.440684	28	0.9053	0.46462
	Dos_CG-DMR	Chr10	30708868	30709358	5.9e-06	0.478814	14	0.63168	0.15287
	Dos_CG-DMR	Chr10	31297072	31297145	0.009	0.454249	10	0.58364	0.12939
	Dos_CG-DMR	Chr10	31923450	31923766	0.0016	-0.458721	9	0.022885	0.48161
	Dos_CG-DMR	Chr10	31921618	31922405	5e-08	-0.469383	13	0.015285	0.48467
	Dos_CG-DMR	Chr10	32580583	32580830	2e-05	0.401339	16	0.59198	0.19064
	Dos_CG-DMR	Chr10	33186873	33187354	3e-08	0.464222	14	0.50571	0.041487
	Dos_CG-DMR	Chr10	33832408	33832694	4e-05	0.534354	8	0.78934	0.25499
	Dos_CG-DMR	Chr10	33921966	33922631	2e-10	-0.402935	23	0.1103	0.51324
	Dos_CG-DMR	Chr10	35046583	35046670	8.3e-10	0.62538	8	0.644	0.018617
	Dos_CG-DMR	Chr10	35322197	35322592	1.9e-08	0.506087	12	0.90816	0.40208
	Dos_CG-DMR	Chr10	35707860	35708088	9.3e-05	0.479299	10	0.76283	0.28353
	Dos_CG-DMR	Chr10	35764585	35764919	7.6e-06	0.477127	8	0.65259	0.17546
	Dos_CG-DMR	Chr10	36031938	36032111	0.0001	0.427455	8	0.92123	0.49378
	Dos_CG-DMR	Chr10	37240667	37240906	0.00074	0.457902	10	0.59933	0.14143
	Dos_CG-DMR	Chr10	37414679	37414867	1.9e-11	-0.509359	16	0.30527	0.81463
	Dos_CG-DMR	Chr10	37420424	37421798	4.5e-41	-0.498399	52	0.22895	0.72734
	Dos_CG-DMR	Chr10	37818587	37819379	6.4e-06	0.403237	16	0.65567	0.25244
	Dos_CG-DMR	Chr10	37825671	37825987	2.8e-19	0.596978	16	0.60169	0.0047146
	Dos_CG-DMR	Chr10	37817300	37817916	5.6e-18	0.434345	28	0.62284	0.18849
	Dos_CG-DMR	Chr10	37823360	37824088	1.6e-21	0.503247	22	0.50514	0.001894
	Dos_CG-DMR	Chr10	37825015	37825182	9.9e-10	0.653146	8	0.7672	0.11406
	Dos_CG-DMR	Chr10	37936889	37937205	0.0048	0.434492	12	0.58731	0.15282
	Dos_CG-DMR	Chr10	37967898	37968001	2e-05	0.420066	10	0.44293	0.022861
	Dos_CG-DMR	Chr10	37964031	37964082	9.8e-05	0.461312	12	0.72282	0.26151
	Dos_CG-DMR	Chr10	38095242	38095669	2.4e-10	0.583076	9	0.91122	0.32814
	Dos_CG-DMR	Chr10	38135349	38135491	0.0039	0.449692	8	0.45214	0.0024501
	Dos_CG-DMR	Chr10	38237738	38238021	1.4e-09	0.43379	14	0.43453	0.00074405
	Dos_CG-DMR	Chr10	38275980	38276113	0.00077	-0.536277	8	0.1021	0.63837
	Dos_CG-DMR	Chr10	38326347	38326605	5.5e-05	-0.530267	8	0.35442	0.88469
	Dos_CG-DMR	Chr10	38819849	38821242	3.3e-22	0.426664	26	0.90418	0.47752
	Dos_CG-DMR	Chr10	38915845	38916131	0.0081	-0.429987	10	0.48199	0.91198
	Dos_CG-DMR	Chr10	38917071	38917605	0.0029	-0.444147	12	0.27214	0.71629
	Dos_CG-DMR	Chr10	38944104	38945024	5.5e-22	0.527376	28	0.80174	0.27436
	Dos_CG-DMR	Chr10	39025469	39025515	9e-07	0.568324	8	0.70789	0.13957
	Dos_CG-DMR	Chr10	39106482	39106665	3.2e-12	-0.622055	10	0.21317	0.83522
	Dos_CG-DMR	Chr10	39153341	39153872	2.1e-10	0.689034	8	0.70783	0.018799
	Dos_CG-DMR	Chr10	39157025	39157331	7.1e-05	0.431112	14	0.52138	0.090269
	Dos_CG-DMR	Chr10	39354508	39354582	9.4e-05	0.520761	8	0.88712	0.36635
	Dos_CG-DMR	Chr10	39700163	39700712	0.0065	0.440224	10	0.67335	0.23313
	Dos_CG-DMR	Chr10	39746907	39746936	1.4e-06	0.462801	10	0.9172	0.4544
	Dos_CG-DMR	Chr10	39842743	39843144	0.0047	0.415094	11	0.78053	0.36544
	Dos_CG-DMR	Chr10	40136168	40136395	0.00045	0.412318	14	0.58794	0.17563
	Dos_CG-DMR	Chr10	40297521	40298150	2.2e-05	0.406237	8	0.76683	0.36059
	Dos_CG-DMR	Chr10	40334356	40335443	3.2e-25	-0.470297	34	0.0085589	0.47886
	Dos_CG-DMR	Chr10	40438872	40439063	0.0079	0.432105	8	0.47324	0.041131
	Dos_CG-DMR	Chr10	40609921	40610203	0.0016	0.41781	10	0.78427	0.36646
	Dos_CG-DMR	Chr10	40778186	40778539	0.00032	0.41848	13	0.49838	0.079901
	Dos_CG-DMR	Chr10	40861750	40862427	2.5e-09	0.422033	13	0.79723	0.3752
	Dos_CG-DMR	Chr10	40859205	40860268	3.7e-31	0.529113	26	0.84604	0.31692
	Dos_CG-DMR	Chr10	40959491	40960181	4.6e-08	0.522925	12	0.58745	0.06453
	Dos_CG-DMR	Chr10	41146232	41146631	0.0024	0.414662	12	0.54201	0.12735
	Dos_CG-DMR	Chr10	41235603	41236168	5.1e-08	-0.435361	16	0.37165	0.80701
	Dos_CG-DMR	Chr10	41303883	41304209	3.2e-05	0.433214	14	0.50668	0.073467
	Dos_CG-DMR	Chr10	42057669	42058466	8.3e-23	0.516395	18	0.5203	0.0039023
	Dos_CG-DMR	Chr10	42156539	42156606	7.7e-05	0.4899	8	0.55741	0.067507
	Dos_CG-DMR	Chr10	42271483	42271868	0.0073	-0.409175	10	0.25078	0.65996
	Dos_CG-DMR	Chr10	42639788	42640448	7.6e-18	0.634535	14	0.78499	0.15045
	Dos_CG-DMR	Chr10	42732445	42732648	0.0015	0.43341	10	0.54583	0.11242
	Dos_CG-DMR	Chr10	43222289	43222806	2.6e-16	0.568186	16	0.58163	0.013445
	Dos_CG-DMR	Chr10	43412979	43413510	6.1e-09	0.47113	16	0.5518	0.080672
	Dos_CG-DMR	Chr10	43933874	43933979	0.0013	0.548543	8	0.67299	0.12445
	Dos_CG-DMR	Chr10	44069732	44070514	7.2e-05	-0.427068	12	0.10597	0.53304
	Dos_CG-DMR	Chr10	44126369	44126886	0.0029	0.498667	8	0.64963	0.15097
	Dos_CG-DMR	Chr10	44156068	44156230	4.6e-08	0.553248	11	0.76397	0.21072
	Dos_CG-DMR	Chr10	44264171	44264527	5e-06	-0.522451	8	0.078293	0.60074
	Dos_CG-DMR	Chr10	44570684	44570812	1.3e-06	0.454405	14	0.55579	0.10138
	Dos_CG-DMR	Chr10	44826400	44826598	0.0013	0.47522	11	0.90428	0.42906
	Dos_CG-DMR	Chr10	44992268	44992488	3.5e-06	0.503193	12	0.76354	0.26034
	Dos_CG-DMR	Chr10	45063822	45063949	0.0033	0.446978	10	0.61825	0.17128
	Dos_CG-DMR	Chr10	45222353	45222463	5.6e-18	0.715984	10	0.71598	4.1667e-08
	Dos_CG-DMR	Chr10	46065617	46065901	4.5e-06	0.441734	12	0.69066	0.24893
	Dos_CG-DMR	Chr10	46217812	46217898	2.1e-11	0.742673	8	0.74786	0.0051823
	Dos_CG-DMR	Chr10	46229087	46229169	0.00012	0.528472	8	0.82181	0.29334
	Dos_CG-DMR	Chr10	46599045	46599401	6.8e-05	0.44249	12	0.56679	0.1243
	Dos_CG-DMR	Chr10	46711918	46711950	0.00049	0.538936	8	0.84654	0.3076
	Dos_CG-DMR	Chr10	46946516	46946622	0.00045	0.424681	10	0.46283	0.038148
	Dos_CG-DMR	Chr10	47129554	47129848	5.8e-06	0.418564	14	0.72193	0.30337
	Dos_CG-DMR	Chr10	47927928	47928493	1.9e-17	0.672368	12	0.67726	0.0048959
	Dos_CG-DMR	Chr10	48271127	48271212	2.2e-05	0.461148	8	0.75444	0.29329
	Dos_CG-DMR	Chr10	48520922	48521104	0.00014	0.469149	8	0.50069	0.031538
	Dos_CG-DMR	Chr10	48651199	48651484	4.6e-05	0.51548	8	0.58754	0.072063
	Dos_CG-DMR	Chr10	48672374	48672966	4.7e-12	-0.41583	25	0.003845	0.41967
	Dos_CG-DMR	Chr10	48877869	48877883	1.5e-06	0.58363	8	0.77463	0.191
	Dos_CG-DMR	Chr10	48926056	48926116	0.0017	0.4473	10	0.54818	0.10088
	Dos_CG-DMR	Chr10	49122816	49122863	0.0045	0.423533	8	0.72778	0.30425
	Dos_CG-DMR	Chr10	49844202	49844249	2.8e-06	0.518161	8	0.57207	0.053905
	Dos_CG-DMR	Chr10	49913434	49913617	1.5e-05	0.43947	12	0.49991	0.060444
	Dos_CG-DMR	Chr10	50134597	50134824	0.0014	0.414508	8	0.88797	0.47346
	Dos_CG-DMR	Chr10	50549238	50549711	0.00069	-0.407202	12	0.090948	0.49815
	Dos_CG-DMR	Chr10	50606905	50607265	9.8e-05	0.45136	13	0.68395	0.23259
	Dos_CG-DMR	Chr10	51134460	51134612	0.00017	0.486306	8	0.6053	0.11899
	Dos_CG-DMR	Chr10	51307010	51307066	5.5e-11	0.537227	12	0.59997	0.062747
	Dos_CG-DMR	Chr11	136355	136704	0.0009	0.504602	8	0.7209	0.21629
	Dos_CG-DMR	Chr11	436194	436232	5.2e-13	0.633112	11	0.70735	0.074239
	Dos_CG-DMR	Chr11	1813721	1814437	1.2e-06	-0.408291	16	0.11258	0.52087
	Dos_CG-DMR	Chr11	2914614	2915088	0.0007	0.420082	13	0.62441	0.20433
	Dos_CG-DMR	Chr11	3432331	3432606	1.7e-10	-0.634737	8	0.23562	0.87036
	Dos_CG-DMR	Chr11	3532955	3533094	0.00024	0.561823	8	0.73637	0.17455
	Dos_CG-DMR	Chr11	4515717	4516189	2.4e-12	0.543104	16	0.63911	0.096008
	Dos_CG-DMR	Chr11	4563825	4564443	4.3e-10	0.510021	15	0.96345	0.45343
	Dos_CG-DMR	Chr11	4686664	4686831	0.0042	0.46223	9	0.67462	0.21239
	Dos_CG-DMR	Chr11	4980728	4980986	1.9e-31	0.556881	24	0.73738	0.1805
	Dos_CG-DMR	Chr11	5021225	5021540	0.00058	0.410556	13	0.41056	4.4872e-08
	Dos_CG-DMR	Chr11	4991172	4991519	7.7e-13	0.427357	24	0.76535	0.338
	Dos_CG-DMR	Chr11	5023049	5024012	1.7e-28	0.633611	23	0.81484	0.18123
	Dos_CG-DMR	Chr11	5183239	5183267	0.00019	0.464525	8	0.53384	0.069313
	Dos_CG-DMR	Chr11	5480070	5480164	0.0091	0.442506	10	0.53839	0.095884
	Dos_CG-DMR	Chr11	5538294	5538705	1.1e-66	-0.70747	38	0.10579	0.81326
	Dos_CG-DMR	Chr11	5870846	5871434	0.0027	0.455853	12	0.728	0.27214
	Dos_CG-DMR	Chr11	6106097	6106655	2e-10	0.408383	20	0.41029	0.0019038
	Dos_CG-DMR	Chr11	6854501	6854665	0.0012	0.417379	12	0.72823	0.31085
	Dos_CG-DMR	Chr11	7300576	7300654	0.0076	0.447294	8	0.51845	0.071156
	Dos_CG-DMR	Chr11	7668196	7668555	9.9e-06	0.561614	8	0.66031	0.098695
	Dos_CG-DMR	Chr11	7811783	7812152	1.7e-06	0.647532	8	0.91117	0.26364
	Dos_CG-DMR	Chr11	8459524	8459960	0.0022	0.440551	8	0.83411	0.39356
	Dos_CG-DMR	Chr11	8617313	8617623	1e-07	0.468678	12	0.5552	0.086521
	Dos_CG-DMR	Chr11	8618701	8619696	7.4e-16	0.422853	30	0.69439	0.27154
	Dos_CG-DMR	Chr11	8620260	8620590	7.2e-21	0.630088	18	0.68276	0.052674
	Dos_CG-DMR	Chr11	8795892	8796138	0.00015	0.449309	12	0.7094	0.26009
	Dos_CG-DMR	Chr11	8873485	8873578	0.0097	0.435612	8	0.71051	0.2749
	Dos_CG-DMR	Chr11	9533992	9534033	8.9e-09	0.566114	10	0.63732	0.071204
	Dos_CG-DMR	Chr11	9777455	9777489	1.9e-06	0.572484	8	0.73694	0.16446
	Dos_CG-DMR	Chr11	10171460	10171647	0.00052	0.494757	10	0.71023	0.21547
	Dos_CG-DMR	Chr11	10488926	10489117	2.5e-07	0.497683	13	0.62923	0.13154
	Dos_CG-DMR	Chr11	10759488	10759667	4.2e-10	-0.551147	12	0.10577	0.65692
	Dos_CG-DMR	Chr11	11102180	11102413	5.1e-06	0.496721	10	0.75341	0.25669
	Dos_CG-DMR	Chr11	11647874	11647892	6.8e-08	0.578415	8	0.66816	0.089747
	Dos_CG-DMR	Chr11	11975229	11975397	2.2e-06	0.551608	8	0.91018	0.35857
	Dos_CG-DMR	Chr11	12041071	12043473	1.5e-22	-0.413028	40	0.44678	0.8598
	Dos_CG-DMR	Chr11	12189985	12190239	4.4e-06	0.496308	10	0.56103	0.06472
	Dos_CG-DMR	Chr11	12225761	12225890	0.00059	0.481176	8	0.56821	0.087032
	Dos_CG-DMR	Chr11	12330647	12331152	0.00061	0.499419	8	0.77038	0.27096
	Dos_CG-DMR	Chr11	12388560	12389016	3.5e-19	-0.461694	32	0.0056361	0.46733
	Dos_CG-DMR	Chr11	12422091	12422344	0.0015	0.422183	12	0.89869	0.4765
	Dos_CG-DMR	Chr11	12460445	12461000	1e-10	0.559436	12	0.80114	0.24171
	Dos_CG-DMR	Chr11	12786154	12786510	3e-08	-0.4549	17	0.12408	0.57898
	Dos_CG-DMR	Chr11	13560528	13560748	3.1e-05	-0.480757	8	0.1813	0.66206
	Dos_CG-DMR	Chr11	13712127	13712604	2.3e-07	-0.536571	10	0.068705	0.60528
	Dos_CG-DMR	Chr11	13904195	13905753	4.2e-14	-0.463225	23	0.46878	0.932
	Dos_CG-DMR	Chr11	13983355	13985358	1.6e-61	-0.681416	37	0.11962	0.80104
	Dos_CG-DMR	Chr11	14230979	14231294	1.3e-14	0.573704	10	0.68852	0.11481
	Dos_CG-DMR	Chr11	14611477	14611747	1.8e-08	0.548783	8	0.84732	0.29854
	Dos_CG-DMR	Chr11	14609588	14610358	1.8e-09	0.464007	15	0.90827	0.44426
	Dos_CG-DMR	Chr11	14736339	14736593	0.00014	0.441297	12	0.58093	0.13964
	Dos_CG-DMR	Chr11	15001248	15001713	4.2e-09	-0.563032	9	0.28337	0.8464
	Dos_CG-DMR	Chr11	15170675	15170727	1.4e-08	0.56807	10	0.59315	0.025082
	Dos_CG-DMR	Chr11	15347034	15347598	1.1e-16	-0.570166	18	0.26151	0.83168
	Dos_CG-DMR	Chr11	15435154	15436415	3.1e-18	0.40727	33	0.53209	0.12482
	Dos_CG-DMR	Chr11	15503967	15504107	3.5e-06	0.457785	13	0.94054	0.48276
	Dos_CG-DMR	Chr11	15509691	15511498	1.8e-28	0.426054	25	0.4696	0.043544
	Dos_CG-DMR	Chr11	15574907	15575734	3.2e-26	0.407148	31	0.53183	0.12468
	Dos_CG-DMR	Chr11	15606431	15606645	8.5e-27	0.605166	25	0.7093	0.10413
	Dos_CG-DMR	Chr11	15840425	15840659	0.00045	0.451335	10	0.92628	0.47494
	Dos_CG-DMR	Chr11	15903421	15903554	7.6e-10	0.424415	8	0.93582	0.51141
	Dos_CG-DMR	Chr11	15909689	15910081	1.2e-12	0.690447	10	0.83164	0.14119
	Dos_CG-DMR	Chr11	15910632	15911117	7.6e-08	0.563766	12	0.68551	0.12174
	Dos_CG-DMR	Chr11	15903871	15906403	1.2e-136	0.811346	67	0.94673	0.13538
	Dos_CG-DMR	Chr11	15960693	15961181	8.9e-06	0.435212	14	0.75662	0.3214
	Dos_CG-DMR	Chr11	16191170	16191335	5.3e-09	-0.503141	10	4.4444e-08	0.50314
	Dos_CG-DMR	Chr11	16269040	16269768	3.3e-08	-0.405154	17	0.032797	0.43795
	Dos_CG-DMR	Chr11	16178830	16178918	1.2e-11	-0.694552	8	0.1524	0.84695
	Dos_CG-DMR	Chr11	17588795	17589334	1.6e-10	0.532691	15	0.61516	0.082465
	Dos_CG-DMR	Chr11	17934148	17934365	3.2e-07	0.424337	14	0.58577	0.16143
	Dos_CG-DMR	Chr11	18187062	18187590	5.8e-08	-0.432793	15	0.2026	0.6354
	Dos_CG-DMR	Chr11	18176891	18177808	3.5e-28	-0.515196	32	0.22712	0.74232
	Dos_CG-DMR	Chr11	18362782	18362899	0.0039	0.416061	8	0.86199	0.44593
	Dos_CG-DMR	Chr11	18364153	18364743	1.6e-09	0.50175	10	0.54474	0.042994
	Dos_CG-DMR	Chr11	18356198	18357414	1.7e-12	0.441433	20	0.90389	0.46246
	Dos_CG-DMR	Chr11	18516682	18516963	4.7e-10	-0.564253	13	0.24321	0.80746
	Dos_CG-DMR	Chr11	18636575	18636770	2e-18	-0.859534	8	0.066199	0.92573
	Dos_CG-DMR	Chr11	18707203	18707388	7.1e-09	0.649649	8	0.85092	0.20127
	Dos_CG-DMR	Chr11	19058851	19059520	3.2e-09	0.421825	19	0.64901	0.22719
	Dos_CG-DMR	Chr11	19252702	19253118	3.3e-19	-0.496879	27	0.4362	0.93308
	Dos_CG-DMR	Chr11	20662225	20662451	1.5e-06	-0.579754	8	0.32942	0.90917
	Dos_CG-DMR	Chr11	22144252	22144451	0.00019	0.437563	8	0.7976	0.36003
	Dos_CG-DMR	Chr11	22342258	22342632	7.9e-06	-0.462779	13	0.13438	0.59716
	Dos_CG-DMR	Chr11	23006363	23006900	0.00029	-0.473171	11	0.013489	0.48666
	Dos_CG-DMR	Chr11	24581927	24582170	0.00013	0.519343	8	0.86327	0.34393
	Dos_CG-DMR	Chr11	24746581	24747039	0.0003	0.481312	12	0.62478	0.14346
	Dos_CG-DMR	Chr11	24999223	24999684	4.3e-06	0.440865	14	0.52945	0.088586
	Dos_CG-DMR	Chr11	25051795	25052186	4.6e-08	0.43285	17	0.48365	0.050801
	Dos_CG-DMR	Chr11	25067107	25067267	0.0068	0.411234	13	0.65888	0.24765
	Dos_CG-DMR	Chr11	25138006	25138283	0.0058	0.489117	8	0.61143	0.12231
	Dos_CG-DMR	Chr11	25154305	25154356	2.2e-05	0.425692	8	0.54619	0.1205
	Dos_CG-DMR	Chr11	25487388	25487925	4.9e-17	-0.652441	13	0.11024	0.76268
	Dos_CG-DMR	Chr11	25488810	25489688	5.6e-16	-0.589698	16	0.19107	0.78076
	Dos_CG-DMR	Chr11	25787196	25788135	1e-11	-0.492015	20	0.45107	0.94308
	Dos_CG-DMR	Chr11	25966503	25966864	1.5e-23	0.724122	14	0.79908	0.074963
	Dos_CG-DMR	Chr11	26304290	26304816	0.0014	0.443098	12	0.59685	0.15376
	Dos_CG-DMR	Chr11	26309531	26310226	4.6e-09	0.41792	18	0.68213	0.26421
	Dos_CG-DMR	Chr11	26406391	26406938	4e-16	-0.596783	13	5.9829e-08	0.59678
	Dos_CG-DMR	Chr11	26363152	26363175	8.3e-17	0.742524	8	0.80401	0.061489
	Dos_CG-DMR	Chr11	26428780	26429677	1.6e-09	0.400492	24	0.52861	0.12812
	Dos_CG-DMR	Chr11	26592650	26592933	0.00036	0.507866	8	0.78483	0.27696
	Dos_CG-DMR	Chr11	26715741	26716047	9.4e-28	0.878405	11	0.91924	0.040834
	Dos_CG-DMR	Chr11	26866988	26867057	0.00022	0.489271	8	0.59094	0.10167
	Dos_CG-DMR	Chr11	26949036	26949387	3.9e-35	0.883863	14	0.95046	0.066598
	Dos_CG-DMR	Chr11	27172065	27172712	1.7e-21	-0.677832	15	0.085188	0.76302
	Dos_CG-DMR	Chr11	27198829	27199567	1.7e-07	-0.507286	12	0.38068	0.88796
	Dos_CG-DMR	Chr11	27197092	27198481	4.7e-16	-0.497178	23	0.41795	0.91513
	Dos_CG-DMR	Chr11	27405692	27405991	3.3e-07	0.620588	8	0.81953	0.19894
	Dos_CG-DMR	Chr11	27082569	27082707	8.7e-05	0.522236	8	0.76143	0.23919
	Dos_CG-DMR	Chr11	27407119	27407881	3.5e-19	0.56927	20	0.8491	0.27983
	Dos_CG-DMR	Chr11	27409344	27410505	1.2e-40	0.731816	24	0.89924	0.16742
	Dos_CG-DMR	Chr11	27470029	27470390	1.7e-15	0.522263	17	0.74577	0.2235
	Dos_CG-DMR	Chr11	27695703	27696098	1.5e-07	0.406783	20	0.59667	0.18989
	Dos_CG-DMR	Chr11	28014228	28014325	2.5e-14	0.592806	14	0.72137	0.12857
	Dos_CG-DMR	Chr11	28329523	28329547	0.0052	0.448264	8	0.6253	0.17704
	Dos_CG-DMR	Chr11	28343996	28344450	8.3e-12	0.492482	17	0.65115	0.15867
	Dos_CG-DMR	Chr11	28468535	28469158	2.8e-06	-0.589905	8	0.02759	0.6175
	Dos_CG-DMR	Chr11	28469477	28470535	3.5e-11	-0.533387	15	0.23477	0.76816
	Dos_CG-DMR	Chr11	28486552	28487358	3.3e-08	-0.492555	13	0.41961	0.91216
	Dos_CG-DMR	Chr11	28482048	28482349	2e-05	-0.420572	8	0.0017361	0.42231
	Dos_CG-DMR	Chr11	28497740	28498012	0.0011	-0.475728	9	0.45042	0.92615
	Dos_CG-DMR	Chr11	28514765	28516656	6.4e-20	-0.569428	20	0.077275	0.6467
	Dos_CG-DMR	Chr11	28611147	28611211	0.00065	0.405499	10	0.52529	0.11979
	Dos_CG-DMR	Chr11	28614850	28615591	0.0032	-0.488277	8	0.020746	0.50902
	Dos_CG-DMR	Chr11	28624172	28625597	9.1e-26	-0.44982	35	0.0030707	0.45289
	Dos_CG-DMR	Chr11	28635040	28636023	4.1e-07	-0.41111	19	0.05099	0.4621
	Dos_CG-DMR	Chr11	28717804	28718781	2.3e-14	-0.467384	23	0.047875	0.51526
	Dos_CG-DMR	Chr11	28770840	28772300	1.5e-23	-0.462334	33	0.0046957	0.46703
	Dos_CG-DMR	Chr11	28809195	28809584	3.2e-07	-0.509666	12	0.0029917	0.51266
	Dos_CG-DMR	Chr11	28896187	28897355	4.2e-31	-0.53077	33	0.12252	0.65329
	Dos_CG-DMR	Chr11	29022258	29022576	0.00079	-0.468342	11	0.051549	0.51989
	Dos_CG-DMR	Chr11	29094833	29095054	2.8e-09	0.485939	17	0.48815	0.0022103
	Dos_CG-DMR	Chr11	29095729	29096746	2e-26	0.61147	23	0.67014	0.058673
	Dos_CG-DMR	Chr11	29188483	29188733	2e-06	-0.492211	12	0.027426	0.51964
	Dos_CG-DMR	Chr11	29353662	29354812	8.2e-28	-0.51078	32	0.0065136	0.51729
	Dos_CG-DMR	Chr11	29379824	29380785	5.7e-29	-0.55723	27	0.01234	0.56957
	Dos_CG-DMR	Chr11	29380996	29381328	9.5e-05	-0.539801	8	0.024721	0.56452
	Dos_CG-DMR	Chr11	29415520	29415728	2e-08	0.631019	8	0.71069	0.079675
	Dos_CG-DMR	Chr11	29419065	29419301	1.2e-07	0.601855	8	0.71507	0.11322
	Dos_CG-DMR	Chr11	29449118	29449304	0.0032	-0.524523	8	0.34538	0.8699
	Dos_CG-DMR	Chr11	29416036	29418718	1.2e-81	0.625434	57	0.71689	0.09146
	Dos_CG-DMR	Chr11	29495193	29495327	0.00029	-0.49914	10	0.026801	0.52594
	Dos_CG-DMR	Chr11	29494377	29494861	3.2e-10	-0.52427	14	0.00079365	0.52506
	Dos_CG-DMR	Chr11	29505081	29505498	0.00032	0.474276	9	0.5932	0.11892
	Dos_CG-DMR	Chr11	29452775	29453912	3.9e-10	-0.423293	22	0.15824	0.58154
	Dos_CG-DMR	Chr11	29759748	29760231	5.1e-11	0.49583	16	0.57771	0.081881
	Dos_CG-DMR	Chr11	30110639	30110732	3.7e-28	0.81445	14	0.81563	0.0011801
	Dos_CG-DMR	Chr11	30181377	30181520	2.3e-27	0.716313	13	0.7255	0.0091891
	Dos_CG-DMR	Chr11	30333141	30333385	2.1e-05	0.418992	14	0.70592	0.28693
	Dos_CG-DMR	Chr11	30548299	30548474	1.2e-06	0.440363	10	0.47773	0.037364
	Dos_CG-DMR	Chr11	30777814	30778611	2.6e-14	0.547852	13	0.54785	1.2821e-08
	Dos_CG-DMR	Chr11	30819633	30819764	0.008	-0.444699	11	0.13935	0.58405
	Dos_CG-DMR	Chr11	30834344	30834408	1.2e-05	0.55977	8	0.66372	0.10396
	Dos_CG-DMR	Chr11	30787864	30790476	1.5e-148	0.790845	69	0.83865	0.047809
	Dos_CG-DMR	Chr11	30966216	30966607	0.0038	0.423983	9	0.42398	1.8519e-08
	Dos_CG-DMR	Chr11	30976522	30977293	0.00025	0.44867	13	0.59932	0.15065
	Dos_CG-DMR	Chr11	30988024	30988710	3.5e-20	-0.627038	17	0.21423	0.84127
	Dos_CG-DMR	Chr11	31004546	31005397	6e-27	0.400639	62	0.93327	0.53263
	Dos_CG-DMR	Chr11	31068344	31068757	4.3e-38	-0.855527	16	0.084163	0.93969
	Dos_CG-DMR	Chr11	31066575	31067989	1.2e-157	-0.866493	63	0.088962	0.95545
	Dos_CG-DMR	Chr11	31275339	31275880	0.004	0.52255	8	0.65019	0.12764
	Dos_CG-DMR	Chr11	31668568	31668917	3.2e-10	0.534044	10	0.55682	0.02278
	Dos_CG-DMR	Chr11	31629172	31629922	9.2e-09	0.455252	16	0.71444	0.25919
	Dos_CG-DMR	Chr11	31797862	31798963	2.5e-41	-0.632909	25	0.32332	0.95623
	Dos_CG-DMR	Chr11	31875467	31875521	0.0048	0.414647	10	0.69949	0.28484
	Dos_CG-DMR	Chr11	32144404	32144419	0.0015	0.485489	8	0.7238	0.23831
	Dos_CG-DMR	Chr11	32240959	32241608	1.9e-06	0.504284	10	0.71864	0.21436
	Dos_CG-DMR	Chr11	32216685	32217768	7.7e-40	-0.680534	21	0.059444	0.73998
	Dos_CG-DMR	Chr11	32388571	32388702	4.1e-18	0.629635	14	0.71539	0.085757
	Dos_CG-DMR	Chr11	32531784	32531889	0.00041	0.51421	8	0.65669	0.14248
	Dos_CG-DMR	Chr11	32663320	32663805	4.1e-07	0.430612	10	0.43425	0.0036395
	Dos_CG-DMR	Chr11	32736901	32737230	0.0024	0.507937	8	0.76659	0.25865
	Dos_CG-DMR	Chr11	32884780	32884857	0.00021	0.472365	11	0.55521	0.082841
	Dos_CG-DMR	Chr11	33027208	33027234	1.6e-08	0.469012	8	0.52171	0.052695
	Dos_CG-DMR	Chr11	33038229	33038741	1.7e-19	0.531039	22	0.57918	0.048144
	Dos_CG-DMR	Chr11	33149873	33150197	2.6e-14	0.489161	19	0.49463	0.0054697
	Dos_CG-DMR	Chr11	34000420	34001086	6.7e-14	0.509617	20	0.5655	0.055884
	Dos_CG-DMR	Chr11	34001442	34001812	1.2e-12	0.524394	18	0.62339	0.099001
	Dos_CG-DMR	Chr11	34096119	34096532	2e-06	0.567957	9	0.59384	0.02588
	Dos_CG-DMR	Chr11	34154423	34154740	2.9e-07	0.548105	9	0.78817	0.24007
	Dos_CG-DMR	Chr11	34409663	34409821	4.8e-11	0.492663	13	0.67312	0.18045
	Dos_CG-DMR	Chr12	2967	4016	1.1e-28	0.497373	35	0.83118	0.33381
	Dos_CG-DMR	Chr12	1069651	1069845	0.0002	0.418079	12	0.47571	0.057631
	Dos_CG-DMR	Chr12	1127850	1128366	1.2e-08	0.508622	14	0.61454	0.10592
	Dos_CG-DMR	Chr12	1804192	1805356	3.8e-44	0.552303	44	0.9322	0.37989
	Dos_CG-DMR	Chr12	1982378	1982943	3.5e-13	0.478692	15	0.51786	0.039164
	Dos_CG-DMR	Chr12	2102275	2102711	0.0042	0.451544	10	0.53105	0.07951
	Dos_CG-DMR	Chr12	3021325	3021527	4.3e-06	0.570498	8	0.80408	0.23358
	Dos_CG-DMR	Chr12	3941431	3941471	6.2e-18	0.677793	12	0.90114	0.22334
	Dos_CG-DMR	Chr12	4027923	4028155	1.5e-06	-0.403445	11	0.05407	0.45752
	Dos_CG-DMR	Chr12	4039722	4039883	3.2e-06	0.587395	8	0.74459	0.1572
	Dos_CG-DMR	Chr12	4087653	4087836	2.6e-16	0.707154	10	0.73036	0.02321
	Dos_CG-DMR	Chr12	4186747	4187169	0.0092	0.457242	8	0.61132	0.15408
	Dos_CG-DMR	Chr12	4357892	4357972	4.3e-10	0.620733	10	0.80584	0.1851
	Dos_CG-DMR	Chr12	4452956	4453198	3.2e-05	0.446616	14	0.69182	0.24521
	Dos_CG-DMR	Chr12	4781407	4782237	1.3e-10	0.476856	18	0.69952	0.22266
	Dos_CG-DMR	Chr12	5417272	5417854	3.1e-15	0.551086	14	0.88361	0.33252
	Dos_CG-DMR	Chr12	5438180	5438374	3e-16	0.468376	19	0.46925	0.00087722
	Dos_CG-DMR	Chr12	5653440	5653737	1.6e-06	0.425092	15	0.63925	0.21416
	Dos_CG-DMR	Chr12	6025119	6025139	2.9e-07	0.539019	8	0.58126	0.042244
	Dos_CG-DMR	Chr12	6223052	6223534	1.5e-48	-0.686394	24	0.10512	0.79151
	Dos_CG-DMR	Chr12	6424516	6425283	7.9e-10	-0.463924	19	0.38047	0.8444
	Dos_CG-DMR	Chr12	6596937	6597677	8.8e-09	0.421806	20	0.70883	0.28702
	Dos_CG-DMR	Chr12	6633688	6633955	1.5e-05	0.484038	13	0.59469	0.11065
	Dos_CG-DMR	Chr12	7221755	7222104	4.6e-05	0.467139	10	0.52705	0.059916
	Dos_CG-DMR	Chr12	7273527	7273557	4.3e-07	0.402421	10	0.53191	0.12949
	Dos_CG-DMR	Chr12	7722469	7724580	2.3e-33	0.501025	40	0.89312	0.39209
	Dos_CG-DMR	Chr12	7902551	7902665	7e-08	0.474626	10	0.56733	0.092706
	Dos_CG-DMR	Chr12	8270073	8270112	2.1e-10	0.658899	10	0.74814	0.089237
	Dos_CG-DMR	Chr12	8649426	8649570	0.0046	0.404424	10	0.49891	0.094491
	Dos_CG-DMR	Chr12	9125977	9126086	9.3e-09	0.519683	10	0.55945	0.039769
	Dos_CG-DMR	Chr12	9127298	9127462	6e-09	0.495658	12	0.52444	0.028783
	Dos_CG-DMR	Chr12	9702776	9703041	1.1e-10	0.583437	12	0.79861	0.21518
	Dos_CG-DMR	Chr12	11118981	11120529	5.6e-63	0.530203	61	0.81103	0.28083
	Dos_CG-DMR	Chr12	11587129	11588195	5.1e-09	-0.479169	13	0.42656	0.90573
	Dos_CG-DMR	Chr12	11785523	11785829	0.00066	0.517301	8	0.66534	0.14804
	Dos_CG-DMR	Chr12	12101053	12101166	2.8e-09	0.580202	11	0.77069	0.19048
	Dos_CG-DMR	Chr12	12120784	12121595	1.9e-05	0.404366	14	0.46044	0.05607
	Dos_CG-DMR	Chr12	12138627	12139007	4.9e-09	-0.637232	9	0.076687	0.71392
	Dos_CG-DMR	Chr12	12139343	12140125	2.4e-07	-0.400541	11	0.45377	0.85431
	Dos_CG-DMR	Chr12	12215636	12216072	2.5e-37	-0.603208	34	0.3489	0.9521
	Dos_CG-DMR	Chr12	12370974	12371387	2.7e-20	0.523033	22	0.74157	0.21854
	Dos_CG-DMR	Chr12	12483581	12484184	1.3e-06	0.613562	8	0.63174	0.018174
	Dos_CG-DMR	Chr12	12485198	12485729	7.2e-11	0.567044	12	0.5997	0.03266
	Dos_CG-DMR	Chr12	12482171	12483164	6.4e-10	0.41294	23	0.41857	0.005626
	Dos_CG-DMR	Chr12	13201509	13201789	8.3e-09	0.527317	13	0.64653	0.11921
	Dos_CG-DMR	Chr12	13203361	13203786	1.5e-15	0.654343	13	0.80665	0.15231
	Dos_CG-DMR	Chr12	13233495	13234046	3.9e-20	0.577271	17	0.57933	0.0020544
	Dos_CG-DMR	Chr12	13236480	13237429	2.1e-18	0.490987	24	0.59659	0.1056
	Dos_CG-DMR	Chr12	13276677	13276902	0.00026	0.469746	8	0.5352	0.06545
	Dos_CG-DMR	Chr12	13407188	13407639	4.1e-16	-0.424763	32	0.42229	0.84705
	Dos_CG-DMR	Chr12	14272786	14273330	7.2e-14	-0.408787	27	0.36018	0.76896
	Dos_CG-DMR	Chr12	14632567	14632995	0.00019	0.404565	9	0.41101	0.0064454
	Dos_CG-DMR	Chr12	14764392	14765052	3.1e-15	0.544487	18	0.59747	0.052984
	Dos_CG-DMR	Chr12	14836468	14836627	0.00023	-0.468105	8	0.31003	0.77813
	Dos_CG-DMR	Chr12	15048266	15048638	2.3e-13	0.591237	11	0.66149	0.070251
	Dos_CG-DMR	Chr12	15069509	15070568	1.6e-08	0.45523	17	0.74215	0.28692
	Dos_CG-DMR	Chr12	15506590	15507022	0.00023	0.417808	10	0.57092	0.15311
	Dos_CG-DMR	Chr12	15719997	15720185	1.3e-16	-0.426712	20	0.33774	0.76445
	Dos_CG-DMR	Chr12	15836380	15836805	1.4e-23	0.418526	27	0.41941	0.0008821
	Dos_CG-DMR	Chr12	15880567	15881333	1.2e-14	0.608271	13	0.69498	0.086713
	Dos_CG-DMR	Chr12	15838981	15839355	0.0012	0.400841	12	0.51039	0.10955
	Dos_CG-DMR	Chr12	16483922	16486623	4.2e-68	0.502089	65	0.51838	0.016286
	Dos_CG-DMR	Chr12	16948130	16948525	1.2e-05	-0.444297	15	0.43726	0.88156
	Dos_CG-DMR	Chr12	17003091	17004588	3.7e-30	-0.408193	53	0.50849	0.91668
	Dos_CG-DMR	Chr12	17477101	17477853	1e-07	0.436568	15	0.53168	0.095109
	Dos_CG-DMR	Chr12	17965010	17965250	0.0002	0.531246	8	0.77067	0.23942
	Dos_CG-DMR	Chr12	18453964	18454061	1.3e-08	0.500577	8	0.57417	0.073593
	Dos_CG-DMR	Chr12	18575595	18576053	1.3e-12	0.484216	19	0.93033	0.44611
	Dos_CG-DMR	Chr12	19032885	19034550	1.5e-53	0.575144	44	0.60868	0.033537
	Dos_CG-DMR	Chr12	19306800	19307490	3.5e-23	0.553973	22	0.75826	0.20429
	Dos_CG-DMR	Chr12	19407326	19407644	1.5e-08	0.438447	12	0.45192	0.013476
	Dos_CG-DMR	Chr12	20140228	20140719	0.00024	0.529747	8	0.53759	0.0078438
	Dos_CG-DMR	Chr12	20141165	20142288	1.7e-14	0.490401	21	0.49696	0.006557
	Dos_CG-DMR	Chr12	20267706	20267995	5.5e-09	0.446836	18	0.61649	0.16966
	Dos_CG-DMR	Chr12	20840335	20841169	3.4e-22	0.479792	28	0.5004	0.020605
	Dos_CG-DMR	Chr12	20917756	20920565	7.6e-63	0.479426	56	0.47993	0.00050044
	Dos_CG-DMR	Chr12	21445407	21445795	1.6e-13	0.576195	12	0.57667	0.0004792
	Dos_CG-DMR	Chr12	21442094	21444069	2.8e-73	0.642588	45	0.64749	0.0049027
	Dos_CG-DMR	Chr12	21607806	21608915	4.8e-33	-0.568185	28	0.33249	0.90067
	Dos_CG-DMR	Chr12	21947923	21948002	0.0063	0.462105	8	0.59328	0.13118
	Dos_CG-DMR	Chr12	21946341	21946388	3.8e-08	0.436214	13	0.48477	0.048553
	Dos_CG-DMR	Chr12	22005840	22007402	3e-15	-0.416528	29	0.50118	0.91771
	Dos_CG-DMR	Chr12	23459329	23459726	6.1e-11	-0.516895	14	0.39435	0.91124
	Dos_CG-DMR	Chr12	23512619	23513266	5.3e-05	-0.430486	14	0.37011	0.80059
	Dos_CG-DMR	Chr12	23571821	23573292	6.4e-12	-0.402337	27	0.48772	0.89006
	Dos_CG-DMR	Chr12	23573916	23574952	4.4e-13	-0.419027	27	0.48149	0.90051
	Dos_CG-DMR	Chr12	24145865	24146478	3.1e-16	0.449993	27	0.63984	0.18984
	Dos_CG-DMR	Chr12	24245019	24245218	3.2e-05	0.520705	8	0.77884	0.25814
	Dos_CG-DMR	Chr12	24482952	24484037	8.5e-19	0.510663	22	0.59189	0.081231
	Dos_CG-DMR	Chr12	25680089	25682967	1e-95	0.631687	68	0.71586	0.08417
	Dos_CG-DMR	Chr12	26050224	26051633	5.4e-22	0.404278	37	0.88189	0.47761
	Dos_CG-DMR	Chr12	26845496	26845819	1.1e-09	0.639138	9	0.64082	0.0016834
	Dos_CG-DMR	Chr12	28159559	28159801	3.1e-06	0.455186	8	0.47043	0.015242
	Dos_CG-DMR	Chr12	29119540	29120613	5.6e-33	0.498141	31	0.55247	0.05433
	Dos_CG-DMR	Chr12	29330858	29331912	2.4e-50	0.538889	43	0.54473	0.0058398
	Dos_CG-DMR	Chr12	29901161	29901421	7.6e-14	0.431185	25	0.56763	0.13645
	Dos_CG-DMR	Chr12	30312892	30313282	6.9e-25	0.547316	29	0.72855	0.18123
	Dos_CG-DMR	Chr12	30398830	30398922	2.6e-14	0.725439	8	0.89109	0.16565
	Dos_CG-DMR	Chr12	30703962	30704123	6.3e-21	0.5439	24	0.67412	0.13022
	Dos_CG-DMR	Chr12	31709911	31710134	1.8e-07	0.430237	15	0.67797	0.24773
	Dos_CG-DMR	Chr12	31889637	31889703	8.2e-05	0.508901	8	0.52054	0.011642
	Dos_CG-DMR	Chr12	31995333	31996156	2.1e-30	-0.630686	21	4.2328e-08	0.63069
	Dos_CG-DMR	Chr12	32154592	32154627	0.0022	0.439598	10	0.71467	0.27507
	Dos_CG-DMR	Chr12	32365010	32365828	1.2e-28	-0.664237	18	0.0022049	0.66644
	Dos_CG-DMR	Chr12	32386347	32386948	2e-13	-0.630072	11	0.0013116	0.63138
	Dos_CG-DMR	Chr12	32486254	32486670	6.4e-10	0.491793	17	0.58621	0.094417
	Dos_CG-DMR	Chr12	32670241	32671149	5e-29	-0.453915	38	0.46702	0.92093
	Dos_CG-DMR	Chr12	33043483	33044078	1e-11	-0.506344	18	0.3535	0.85984
	Dos_CG-DMR	Chr12	33511366	33511471	2.3e-20	0.592442	12	0.62132	0.028882
	Dos_CG-DMR	Chr12	33638976	33640170	7.6e-45	0.586545	38	0.61867	0.032128
	Dos_CG-DMR	Chr12	33850768	33851238	4e-08	-0.476092	13	0.11061	0.5867
	Dos_CG-DMR	Chr12	35123212	35123428	7.7e-07	0.481299	12	0.79797	0.31667
	Dos_CG-DMR	Chr12	35421052	35421451	1.5e-05	0.514972	10	0.66448	0.14951
	Dos_CG-DMR	Chr12	35452374	35452575	2e-05	0.532102	8	0.73556	0.20346
	Dos_CG-DMR	Chr12	35546888	35547547	4.2e-08	-0.520637	12	0.36633	0.88696
	Dos_CG-DMR	Chr12	35558587	35558641	1.7e-08	0.579388	10	0.64281	0.063427
	Dos_CG-DMR	Chr12	35714856	35715051	1.9e-05	0.487516	10	0.53374	0.046224
	Dos_CG-DMR	Chr12	36139171	36139727	0.00044	-0.540004	8	0.21319	0.75319
	Dos_CG-DMR	Chr12	36487910	36488380	5.2e-07	0.438628	16	0.52603	0.087399
	Dos_CG-DMR	Chr12	36570315	36570334	0.0023	0.492693	8	0.69869	0.20599
	Dos_CG-DMR	Chr12	36890156	36890765	5.3e-24	0.444065	28	0.60015	0.15609
	Dos_CG-DMR	Chr12	36937594	36937920	0.0003	0.486638	8	0.8059	0.31927
	Dos_CG-DMR	Chr12	37100421	37100508	4.9e-13	0.642099	10	0.69647	0.054375
	Dos_CG-DMR	Chr12	37310243	37310548	2.3e-05	-0.488174	8	0.2628	0.75098
	Dos_CG-DMR	Chr12	37360509	37361142	1.4e-09	0.488257	16	0.65602	0.16777
	Dos_CG-DMR	Chr12	37422152	37422281	0.00032	0.489104	10	0.60534	0.11624
[truncated: 3,414 more rows]
