# Supplementary material for: DNA methylation footprints during soybean domestication and improvement
Source: Genome Biol. 2018 Sep 10;19:128. doi: 10.1186/s13059-018-1516-z (PMC6130073; doi:10.1186/s13059-018-1516-z)
Supplement: Supplementary file 7 — Table S6. List of locally associated DMR/siRNA pairs. (XLSX 26 kb) [file 13059_2018_1516_MOESM7_ESM.xlsx]

## Sheet: S6
	Table S6. List of locally associated DMR/siRNA pairs
	DMR_type	DMR_loci	siRNA_cluster_id	siRNA_cluster_loci
	Dos_CG	Chr01:11335338-11336120	Cluster_708	Chr01:11335236-11336420
	Dos_CG	Chr01:1662727-1663298	Cluster_90	Chr01:1662472-1663573
	Dos_CG	Chr01:26204280-26204687	Cluster_968	Chr01:26203662-26205151
	Dos_CG	Chr01:52221915-52222417	Cluster_2116	Chr01:52221665-52223072
	Dos_CG	Chr01:52785663-52786013	Cluster_2167	Chr01:52785532-52786354
	Dos_CG	Chr01:53509145-53509688	Cluster_2226	Chr01:53508796-53510572
	Dos_CG	Chr02:12472626-12472716	Cluster_3435	Chr02:12471797-12473262
	Dos_CG	Chr02:17756826-17757506	Cluster_3765	Chr02:17756292-17758513
	Dos_CG	Chr02:218934-219078	Cluster_2443	Chr02:218756-219354
	Dos_CG	Chr02:27584814-27584907	Cluster_3950	Chr02:27584450-27585331
	Dos_CG	Chr02:39445623-39445734	Cluster_4398	Chr02:39445246-39446041
	Dos_CG	Chr02:42242330-42242501	Cluster_4646	Chr02:42242240-42243066
	Dos_CG	Chr02:43924275-43924985	Cluster_4779	Chr02:43923548-43924723
	Dos_CG	Chr02:44322835-44323224	Cluster_4812	Chr02:44322769-44323747
	Dos_CG	Chr02:47854211-47854653	Cluster_5019	Chr02:47853920-47855568
	Dos_CG	Chr02:4919741-4919961	Cluster_2791	Chr02:4919592-4921022
	Dos_CG	Chr03:19213426-19214010	Cluster_5794	Chr03:19213409-19214154
	Dos_CG	Chr03:26848030-26848566	Cluster_5961	Chr03:26848015-26848398
	Dos_CG	Chr03:36661786-36662171	Cluster_6650	Chr03:36661742-36662869
	Dos_CG	Chr03:39888330-39889279	Cluster_6896	Chr03:39888097-39889625
	Dos_CG	Chr03:43346417-43346508	Cluster_7104	Chr03:43345343-43346677
	Dos_CG	Chr03:43934863-43935511	Cluster_7130	Chr03:43934798-43936336
	Dos_CG	Chr03:45338208-45338554	Cluster_7218	Chr03:45336899-45339253
	Dos_CG	Chr04:40710924-40711560	Cluster_8701	Chr04:40710382-40711881
	Dos_CG	Chr04:41326137-41326715	Cluster_8727	Chr04:41325230-41327050
	Dos_CG	Chr04:44317923-44318325	Cluster_8914	Chr04:44317162-44318652
	Dos_CG	Chr04:44443663-44444512	Cluster_8922	Chr04:44443553-44444642
	Dos_CG	Chr04:49524285-49524824	Cluster_9373	Chr04:49524209-49524882
	Dos_CG	Chr04:49739709-49739992	Cluster_9383	Chr04:49739867-49740966
	Dos_CG	Chr04:6305520-6305962	Cluster_7686	Chr04:6305223-6306045
	Dos_CG	Chr04:7573448-7573744	Cluster_7790	Chr04:7572930-7574166
	Dos_CG	Chr04:8040051-8040249	Cluster_7846	Chr04:8039793-8040654
	Dos_CG	Chr05:19881654-19881963	Cluster_10384	Chr05:19881452-19882076
	Dos_CG	Chr05:27074798-27074917	Cluster_10552	Chr05:27074333-27074954
	Dos_CG	Chr05:31087260-31087796	Cluster_10769	Chr05:31087649-31088840
	Dos_CG	Chr05:31088144-31088496	Cluster_10769	Chr05:31087649-31088840
	Dos_CG	Chr05:34787062-34787899	Cluster_11067	Chr05:34786162-34788302
	Dos_CG	Chr05:36321732-36322099	Cluster_11160	Chr05:36320968-36322213
	Dos_CG	Chr05:38170993-38171676	Cluster_11254	Chr05:38170829-38171487
	Dos_CG	Chr05:40031802-40031969	Cluster_11380	Chr05:40030555-40033370
	Dos_CG	Chr06:11409697-11410161	Cluster_12224	Chr06:11409317-11410193
	Dos_CG	Chr06:13273797-13274128	Cluster_12358	Chr06:13273805-13274846
	Dos_CG	Chr06:13989524-13989885	Cluster_12407	Chr06:13989235-13990264
	Dos_CG	Chr06:14689299-14689424	Cluster_12468	Chr06:14688764-14689733
	Dos_CG	Chr06:14935776-14935971	Cluster_12498	Chr06:14934685-14936667
	Dos_CG	Chr06:15330903-15331729	Cluster_12536	Chr06:15330598-15332064
	Dos_CG	Chr06:15505725-15505982	Cluster_12553	Chr06:15502604-15506999
	Dos_CG	Chr06:16365217-16365630	Cluster_12638	Chr06:16365099-16365443
	Dos_CG	Chr06:16967845-16968514	Cluster_12682	Chr06:16967309-16968857
	Dos_CG	Chr06:18063010-18064045	Cluster_12778	Chr06:18062501-18064895
	Dos_CG	Chr06:19305418-19305789	Cluster_12862	Chr06:19305166-19306681
	Dos_CG	Chr06:23979311-23980106	Cluster_13029	Chr06:23978226-23980111
	Dos_CG	Chr06:8049991-8050363	Cluster_12016	Chr06:8049687-8050714
	Dos_CG	Chr07:14222406-14222623	Cluster_15054	Chr07:14222320-14223400
	Dos_CG	Chr07:14222974-14223079	Cluster_15054	Chr07:14222320-14223400
	Dos_CG	Chr07:19034883-19035669	Cluster_15466	Chr07:19034635-19035482
	Dos_CG	Chr07:19067659-19068041	Cluster_15469	Chr07:19066763-19068409
	Dos_CG	Chr07:35678195-35679430	Cluster_15794	Chr07:35678178-35679700
	Dos_CG	Chr07:36338553-36339039	Cluster_15840	Chr07:36338502-36339790
	Dos_CG	Chr07:371701-372937	Cluster_14074	Chr07:371531-373155
	Dos_CG	Chr07:39613022-39613539	Cluster_16167	Chr07:39612750-39614139
	Dos_CG	Chr07:41996041-41996365	Cluster_16401	Chr07:41995841-41997136
	Dos_CG	Chr07:43696644-43698587	Cluster_16491	Chr07:43695965-43697800
	Dos_CG	Chr07:43696644-43698587	Cluster_16492	Chr07:43697912-43699783
	Dos_CG	Chr07:43699126-43699590	Cluster_16492	Chr07:43697912-43699783
	Dos_CG	Chr07:4945479-4945894	Cluster_14386	Chr07:4945090-4947012
	Dos_CG	Chr07:8550772-8551345	Cluster_14677	Chr07:8550642-8551368
	Dos_CG	Chr08:42590416-42590883	Cluster_18865	Chr08:42590057-42592970
	Dos_CG	Chr08:43057832-43058141	Cluster_18893	Chr08:43057155-43058486
	Dos_CG	Chr08:44618879-44619353	Cluster_19029	Chr08:44618181-44619373
	Dos_CG	Chr08:45759353-45760812	Cluster_19116	Chr08:45759072-45760828
	Dos_CG	Chr08:47581743-47582243	Cluster_19242	Chr08:47581169-47582326
	Dos_CG	Chr08:9781486-9782084	Cluster_17123	Chr08:9781474-9782348
	Dos_CG	Chr09:25192961-25193337	Cluster_20406	Chr09:25192806-25193423
	Dos_CG	Chr09:359693-360137	Cluster_19302	Chr09:358671-360189
	Dos_CG	Chr09:37363818-37364051	Cluster_20877	Chr09:37363810-37364750
	Dos_CG	Chr09:39048428-39048778	Cluster_21026	Chr09:39048043-39048795
	Dos_CG	Chr09:40970728-40971205	Cluster_21192	Chr09:40970673-40971512
	Dos_CG	Chr09:42782404-42783360	Cluster_21346	Chr09:42781512-42782430
	Dos_CG	Chr09:43262397-43262701	Cluster_21368	Chr09:43262269-43262817
	Dos_CG	Chr09:49034203-49034750	Cluster_21678	Chr09:49033742-49034949
	Dos_CG	Chr09:49763208-49763680	Cluster_21726	Chr09:49762501-49763792
	Dos_CG	Chr09:6670863-6671181	Cluster_19763	Chr09:6668891-6671608
	Dos_CG	Chr09:7524061-7524456	Cluster_19837	Chr09:7523420-7524734
	Dos_CG	Chr10:24514033-24514470	Cluster_22685	Chr10:24513941-24514988
	Dos_CG	Chr10:2805364-2805959	Cluster_21913	Chr10:2804958-2805840
	Dos_CG	Chr10:38917071-38917605	Cluster_23177	Chr10:38916618-38917321
	Dos_CG	Chr10:44826400-44826598	Cluster_23600	Chr10:44826369-44829195
	Dos_CG	Chr10:48672374-48672966	Cluster_23835	Chr10:48671975-48673212
	Dos_CG	Chr10:5844814-5846181	Cluster_22146	Chr10:5844922-5846823
	Dos_CG	Chr11:15606431-15606645	Cluster_24965	Chr11:15605147-15606798
	Dos_CG	Chr11:15903421-15903554	Cluster_24991	Chr11:15900426-15906281
	Dos_CG	Chr11:15903871-15906403	Cluster_24991	Chr11:15900426-15906281
	Dos_CG	Chr11:1813721-1814437	Cluster_24094	Chr11:1812131-1814889
	Dos_CG	Chr11:18636575-18636770	Cluster_25098	Chr11:18636444-18637110
	Dos_CG	Chr11:19252702-19253118	Cluster_25146	Chr11:19252025-19254239
	Dos_CG	Chr11:26406391-26406938	Cluster_25359	Chr11:26406275-26407331
	Dos_CG	Chr11:31004546-31005397	Cluster_25660	Chr11:31004233-31005450
	Dos_CG	Chr11:31066575-31067989	Cluster_25665	Chr11:31066392-31069338
	Dos_CG	Chr11:31068344-31068757	Cluster_25665	Chr11:31066392-31069338
	Dos_CG	Chr11:31797862-31798963	Cluster_25739	Chr11:31797564-31799030
	Dos_CG	Chr11:32216685-32217768	Cluster_25775	Chr11:32216556-32218053
	Dos_CG	Chr11:4563825-4564443	Cluster_24235	Chr11:4563456-4565090
	Dos_CG	Chr11:5538294-5538705	Cluster_24302	Chr11:5538091-5539002
	Dos_CG	Chr12:1804192-1805356	Cluster_26014	Chr12:1803938-1805728
	Dos_CG	Chr12:22005840-22007402	Cluster_27195	Chr12:22005368-22006923
	Dos_CG	Chr12:30312892-30313282	Cluster_27308	Chr12:30312876-30313760
	Dos_CG	Chr12:32365010-32365828	Cluster_27383	Chr12:32365095-32366219
	Dos_CG	Chr12:32670241-32671149	Cluster_27415	Chr12:32669888-32671656
	Dos_CG	Chr12:36139171-36139727	Cluster_27766	Chr12:36138880-36140175
	Dos_CG	Chr13:17102363-17103515	Cluster_28880	Chr13:17102488-17104355
	Dos_CG	Chr13:17898391-17898618	Cluster_28938	Chr13:17898094-17898645
	Dos_CG	Chr13:20136562-20136986	Cluster_29120	Chr13:20136577-20138191
	Dos_CG	Chr13:2117505-2117727	Cluster_28153	Chr13:2117409-2118147
	Dos_CG	Chr13:21386074-21386633	Cluster_29216	Chr13:21385423-21387212
	Dos_CG	Chr13:22902457-22903019	Cluster_29320	Chr13:22902040-22903195
	Dos_CG	Chr13:23893470-23894353	Cluster_29400	Chr13:23892214-23894385
	Dos_CG	Chr13:24546885-24547238	Cluster_29456	Chr13:24546855-24549964
	Dos_CG	Chr13:26344306-26346431	Cluster_29639	Chr13:26343593-26346601
	Dos_CG	Chr13:26675720-26676050	Cluster_29677	Chr13:26675295-26676907
	Dos_CG	Chr13:27173271-27173911	Cluster_29727	Chr13:27173038-27173971
	Dos_CG	Chr13:27205730-27206379	Cluster_29730	Chr13:27205418-27206418
	Dos_CG	Chr13:33843009-33843380	Cluster_30268	Chr13:33842846-33843940
	Dos_CG	Chr13:34347988-34348407	Cluster_30317	Chr13:34347532-34349002
	Dos_CG	Chr13:38834500-38835096	Cluster_30665	Chr13:38832239-38835731
	Dos_CG	Chr13:38842714-38842958	Cluster_30667	Chr13:38842162-38843149
	Dos_CG	Chr13:38848212-38848633	Cluster_30669	Chr13:38847828-38848722
	Dos_CG	Chr13:38852097-38852711	Cluster_30670	Chr13:38851557-38853486
	Dos_CG	Chr13:42266594-42267505	Cluster_30902	Chr13:42267150-42269275
	Dos_CG	Chr13:8863378-8863711	Cluster_28355	Chr13:8862989-8863870
	Dos_CG	Chr14:40949285-40949534	Cluster_32789	Chr14:40949128-40951452
	Dos_CG	Chr14:42982481-42982865	Cluster_32914	Chr14:42982296-42982963
	Dos_CG	Chr14:43796804-43797044	Cluster_32977	Chr14:43796249-43797704
	Dos_CG	Chr14:44321737-44322520	Cluster_33019	Chr14:44321002-44322502
	Dos_CG	Chr14:44628478-44628859	Cluster_33049	Chr14:44627472-44629024
	Dos_CG	Chr14:45221161-45222162	Cluster_33120	Chr14:45221400-45222953
	Dos_CG	Chr14:45849832-45850045	Cluster_33186	Chr14:45849388-45852142
	Dos_CG	Chr14:45850549-45851398	Cluster_33186	Chr14:45849388-45852142
	Dos_CG	Chr14:47720391-47721116	Cluster_33323	Chr14:47719173-47721348
	Dos_CG	Chr14:48473462-48473916	Cluster_33386	Chr14:48473048-48474078
	Dos_CG	Chr14:48714823-48714965	Cluster_33407	Chr14:48714781-48717823
	Dos_CG	Chr14:5541048-5541227	Cluster_31497	Chr14:5540535-5541805
	Dos_CG	Chr14:6512136-6512419	Cluster_31579	Chr14:6511726-6512574
	Dos_CG	Chr14:6669911-6670283	Cluster_31590	Chr14:6669690-6670416
	Dos_CG	Chr14:822992-823610	Cluster_31206	Chr14:822239-823772
	Dos_CG	Chr15:1191528-1192208	Cluster_33533	Chr15:1191393-1192463
	Dos_CG	Chr15:19592775-19593010	Cluster_34803	Chr15:19586211-19593210
	Dos_CG	Chr15:45186002-45186459	Cluster_35422	Chr15:45186358-45187692
	Dos_CG	Chr15:45186459-45186789	Cluster_35422	Chr15:45186358-45187692
	Dos_CG	Chr15:45186946-45188104	Cluster_35422	Chr15:45186358-45187692
	Dos_CG	Chr15:46607538-46608051	Cluster_35478	Chr15:46606652-46608247
	Dos_CG	Chr15:5168180-5168585	Cluster_33796	Chr15:5167773-5169252
	Dos_CG	Chr15:5502067-5502286	Cluster_33815	Chr15:5501958-5503404
	Dos_CG	Chr15:719281-719489	Cluster_33496	Chr15:713449-719723
	Dos_CG	Chr15:8553712-8554423	Cluster_34022	Chr15:8553350-8554479
	Dos_CG	Chr15:9315336-9315664	Cluster_34074	Chr15:9315320-9317027
	Dos_CG	Chr16:1639875-1640402	Cluster_35979	Chr16:1638839-1640747
	Dos_CG	Chr16:21695810-21696508	Cluster_36822	Chr16:21695741-21696538
	Dos_CG	Chr16:31780529-31781054	Cluster_37399	Chr16:31779803-31781276
	Dos_CG	Chr17:10043859-10043911	Cluster_38322	Chr17:10043672-10044409
	Dos_CG	Chr17:10111864-10112279	Cluster_38327	Chr17:10111481-10113077
	Dos_CG	Chr17:38088486-38089857	Cluster_39569	Chr17:38084761-38091889
	Dos_CG	Chr17:40384308-40384525	Cluster_39733	Chr17:40382879-40384613
	Dos_CG	Chr17:7777709-7778127	Cluster_38187	Chr17:7777135-7778185
	Dos_CG	Chr17:8219577-8220331	Cluster_38213	Chr17:8219208-8220375
	Dos_CG	Chr18:1650791-1651969	Cluster_39928	Chr18:1649646-1651563
	Dos_CG	Chr18:1654055-1654830	Cluster_39929	Chr18:1652863-1655156
	Dos_CG	Chr18:1656084-1656385	Cluster_39930	Chr18:1655952-1657756
	Dos_CG	Chr18:1656717-1657685	Cluster_39930	Chr18:1655952-1657756
	Dos_CG	Chr18:21896864-21897363	Cluster_41095	Chr18:21896133-21897663
	Dos_CG	Chr18:31086226-31087607	Cluster_41242	Chr18:31085845-31088012
	Dos_CG	Chr18:3801907-3802576	Cluster_40081	Chr18:3801219-3802971
	Dos_CG	Chr18:39970768-39971172	Cluster_41382	Chr18:39970618-39971593
	Dos_CG	Chr18:48233645-48234029	Cluster_41785	Chr18:48233404-48234188
	Dos_CG	Chr18:48627060-48627129	Cluster_41826	Chr18:48626538-48627717
	Dos_CG	Chr18:50162737-50163210	Cluster_41985	Chr18:50161953-50163360
	Dos_CG	Chr18:5427685-5427912	Cluster_40221	Chr18:5427611-5428030
	Dos_CG	Chr18:57420717-57421058	Cluster_42485	Chr18:57420503-57421072
	Dos_CG	Chr18:5984751-5985467	Cluster_40295	Chr18:5984669-5985752
	Dos_CG	Chr18:5996461-5996729	Cluster_40296	Chr18:5996655-5997514
	Dos_CG	Chr18:9983757-9984054	Cluster_40597	Chr18:9983268-9984224
	Dos_CG	Chr19:2071965-2072207	Cluster_42691	Chr19:2071764-2072313
	Dos_CG	Chr19:2692530-2693012	Cluster_42750	Chr19:2691922-2693407
	Dos_CG	Chr19:29599736-29599980	Cluster_43448	Chr19:29598963-29600235
	Dos_CG	Chr19:32425242-32425462	Cluster_43569	Chr19:32425125-32426503
	Dos_CG	Chr19:33815187-33815665	Cluster_43620	Chr19:33815075-33816017
	Dos_CG	Chr19:37579896-37580355	Cluster_43962	Chr19:37579424-37580611
	Dos_CG	Chr19:38205186-38206235	Cluster_44032	Chr19:38204139-38206597
	Dos_CG	Chr19:44901947-44902513	Cluster_44576	Chr19:44900712-44902605
	Dos_CG	Chr19:49148120-49148647	Cluster_44890	Chr19:49147780-49148770
	Dos_CG	Chr19:6416478-6417869	Cluster_43007	Chr19:6416252-6418029
	Dos_CG	Chr19:6487065-6487509	Cluster_43013	Chr19:6486745-6489027
	Dos_CG	Chr20:12570166-12570397	Cluster_45569	Chr20:12570100-12571866
	Dos_CG	Chr20:34854113-34854284	Cluster_46129	Chr20:34854079-34854456
	Dos_CG	Chr20:3768399-3769076	Cluster_45297	Chr20:3768380-3770223
	Dos_CG	Chr20:3769549-3769990	Cluster_45297	Chr20:3768380-3770223
	Dos_CG	Chr20:39204486-39204780	Cluster_46449	Chr20:39204405-39205258
	Dos_CG	Chr20:40360668-40361194	Cluster_46531	Chr20:40359970-40362188
	Dos_CG	Chr20:7903524-7903955	Cluster_45443	Chr20:7903430-7903870
	Dos_CHG	Chr01:11335634-11336130	Cluster_708	Chr01:11335236-11336420
	Dos_CHG	Chr01:1662729-1663252	Cluster_90	Chr01:1662472-1663573
	Dos_CHG	Chr01:4823050-4823381	Cluster_382	Chr01:4822832-4825428
	Dos_CHG	Chr01:53508815-53510206	Cluster_2226	Chr01:53508796-53510572
	Dos_CHG	Chr01:7570721-7571039	Cluster_563	Chr01:7570673-7571620
	Dos_CHG	Chr02:12472608-12472925	Cluster_3435	Chr02:12471797-12473262
	Dos_CHG	Chr02:218859-219170	Cluster_2443	Chr02:218756-219354
	Dos_CHG	Chr02:44322847-44323362	Cluster_4812	Chr02:44322769-44323747
	Dos_CHG	Chr02:47854173-47854566	Cluster_5019	Chr02:47853920-47855568
	Dos_CHG	Chr03:19213710-19214011	Cluster_5794	Chr03:19213409-19214154
	Dos_CHG	Chr03:26848039-26848336	Cluster_5961	Chr03:26848015-26848398
	Dos_CHG	Chr03:32210136-32210538	Cluster_6241	Chr03:32209436-32210911
	Dos_CHG	Chr03:36661883-36662276	Cluster_6650	Chr03:36661742-36662869
	Dos_CHG	Chr04:38553649-38553971	Cluster_8617	Chr04:38552850-38554680
	Dos_CHG	Chr04:41326161-41326560	Cluster_8727	Chr04:41325230-41327050
	Dos_CHG	Chr04:6305286-6306012	Cluster_7686	Chr04:6305223-6306045
	Dos_CHG	Chr04:7573450-7573813	Cluster_7790	Chr04:7572930-7574166
	Dos_CHG	Chr05:27074812-27074930	Cluster_10552	Chr05:27074333-27074954
	Dos_CHG	Chr05:31086890-31088383	Cluster_10769	Chr05:31087649-31088840
	Dos_CHG	Chr06:13273681-13274145	Cluster_12358	Chr06:13273805-13274846
	Dos_CHG	Chr06:14935755-14936301	Cluster_12498	Chr06:14934685-14936667
	Dos_CHG	Chr07:14222401-14223108	Cluster_15054	Chr07:14222320-14223400
	Dos_CHG	Chr07:19034995-19035493	Cluster_15466	Chr07:19034635-19035482
	Dos_CHG	Chr07:39613037-39614092	Cluster_16167	Chr07:39612750-39614139
	Dos_CHG	Chr07:41996080-41996786	Cluster_16401	Chr07:41995841-41997136
	Dos_CHG	Chr07:43696672-43698610	Cluster_16491	Chr07:43695965-43697800
	Dos_CHG	Chr07:43696672-43698610	Cluster_16492	Chr07:43697912-43699783
	Dos_CHG	Chr07:43699101-43699548	Cluster_16492	Chr07:43697912-43699783
	Dos_CHG	Chr07:8550773-8551304	Cluster_14677	Chr07:8550642-8551368
	Dos_CHG	Chr08:33554987-33555252	Cluster_18317	Chr08:33554033-33555246
	Dos_CHG	Chr08:42590574-42590916	Cluster_18865	Chr08:42590057-42592970
	Dos_CHG	Chr08:43057842-43058243	Cluster_18893	Chr08:43057155-43058486
	Dos_CHG	Chr08:45759228-45759817	Cluster_19116	Chr08:45759072-45760828
	Dos_CHG	Chr08:47581696-47582308	Cluster_19242	Chr08:47581169-47582326
	Dos_CHG	Chr08:9781566-9782030	Cluster_17123	Chr08:9781474-9782348
	Dos_CHG	Chr09:39048182-39048641	Cluster_21026	Chr09:39048043-39048795
	Dos_CHG	Chr09:40970727-40971273	Cluster_21192	Chr09:40970673-40971512
	Dos_CHG	Chr09:49763321-49763681	Cluster_21726	Chr09:49762501-49763792
	Dos_CHG	Chr10:25057902-25058547	Cluster_22696	Chr10:25057483-25058354
	Dos_CHG	Chr11:15901896-15901982	Cluster_24991	Chr11:15900426-15906281
	Dos_CHG	Chr11:15902029-15902134	Cluster_24991	Chr11:15900426-15906281
	Dos_CHG	Chr11:15902850-15902976	Cluster_24991	Chr11:15900426-15906281
	Dos_CHG	Chr11:15903144-15903214	Cluster_24991	Chr11:15900426-15906281
	Dos_CHG	Chr11:15903307-15903365	Cluster_24991	Chr11:15900426-15906281
	Dos_CHG	Chr11:15903398-15904705	Cluster_24991	Chr11:15900426-15906281
	Dos_CHG	Chr11:15905243-15906186	Cluster_24991	Chr11:15900426-15906281
	Dos_CHG	Chr11:18552719-18553293	Cluster_25091	Chr11:18551342-18553095
	Dos_CHG	Chr11:26406651-26406929	Cluster_25359	Chr11:26406275-26407331
	Dos_CHG	Chr11:31066932-31068615	Cluster_25665	Chr11:31066392-31069338
	Dos_CHG	Chr11:31797836-31798961	Cluster_25739	Chr11:31797564-31799030
	Dos_CHG	Chr11:32216885-32217369	Cluster_25775	Chr11:32216556-32218053
	Dos_CHG	Chr11:4563767-4564189	Cluster_24235	Chr11:4563456-4565090
	Dos_CHG	Chr11:5538351-5538612	Cluster_24302	Chr11:5538091-5539002
	Dos_CHG	Chr12:1804240-1805354	Cluster_26014	Chr12:1803938-1805728
	Dos_CHG	Chr12:30312895-30313371	Cluster_27308	Chr12:30312876-30313760
	Dos_CHG	Chr12:36139173-36139725	Cluster_27766	Chr12:36138880-36140175
	Dos_CHG	Chr12:7446153-7446362	Cluster_26480	Chr12:7444127-7446859
	Dos_CHG	Chr13:17898393-17898569	Cluster_28938	Chr13:17898094-17898645
	Dos_CHG	Chr13:22902342-22903009	Cluster_29320	Chr13:22902040-22903195
	Dos_CHG	Chr13:24546570-24547384	Cluster_29456	Chr13:24546855-24549964
	Dos_CHG	Chr13:26675654-26676093	Cluster_29677	Chr13:26675295-26676907
	Dos_CHG	Chr13:27173688-27173936	Cluster_29727	Chr13:27173038-27173971
	Dos_CHG	Chr13:27205732-27206307	Cluster_29730	Chr13:27205418-27206418
	Dos_CHG	Chr13:38811838-38812895	Cluster_30661	Chr13:38811059-38813636
	Dos_CHG	Chr13:38842713-38843130	Cluster_30667	Chr13:38842162-38843149
	Dos_CHG	Chr13:38851979-38852448	Cluster_30670	Chr13:38851557-38853486
	Dos_CHG	Chr13:42266182-42267911	Cluster_30902	Chr13:42267150-42269275
	Dos_CHG	Chr14:40949253-40950131	Cluster_32789	Chr14:40949128-40951452
	Dos_CHG	Chr14:44321628-44322250	Cluster_33019	Chr14:44321002-44322502
	Dos_CHG	Chr14:45221203-45222398	Cluster_33120	Chr14:45221400-45222666
	Dos_CHG	Chr14:47720340-47720923	Cluster_33323	Chr14:47719173-47721348
	Dos_CHG	Chr14:6512119-6512462	Cluster_31579	Chr14:6511726-6512574
	Dos_CHG	Chr14:7744494-7745447	Cluster_31727	Chr14:7744182-7745766
	Dos_CHG	Chr15:15601150-15601532	Cluster_34604	Chr15:15600153-15601750
	Dos_CHG	Chr15:5168420-5168988	Cluster_33796	Chr15:5167773-5169252
	Dos_CHG	Chr16:1639850-1640378	Cluster_35979	Chr16:1638839-1640747
	Dos_CHG	Chr16:21695794-21696411	Cluster_36822	Chr16:21695741-21696538
	Dos_CHG	Chr17:38088324-38088431	Cluster_39569	Chr17:38084761-38091889
	Dos_CHG	Chr17:38088964-38089632	Cluster_39569	Chr17:38084761-38091889
	Dos_CHG	Chr17:8219514-8220329	Cluster_38213	Chr17:8219208-8220375
	Dos_CHG	Chr18:31086522-31087722	Cluster_41242	Chr18:31085845-31088012
	Dos_CHG	Chr18:3801831-3802639	Cluster_40081	Chr18:3801219-3802971
	Dos_CHG	Chr18:50162733-50163138	Cluster_41985	Chr18:50161953-50163360
	Dos_CHG	Chr18:5984865-5985502	Cluster_40295	Chr18:5984669-5985752
	Dos_CHG	Chr18:6763453-6763965	Cluster_40380	Chr18:6762793-6764483
	Dos_CHG	Chr18:9983716-9983949	Cluster_40597	Chr18:9983268-9984224
	Dos_CHG	Chr19:37579845-37580350	Cluster_43962	Chr19:37579424-37580611
	Dos_CHG	Chr19:44901011-44902474	Cluster_44576	Chr19:44900712-44902605
	Dos_CHG	Chr19:6487087-6487678	Cluster_43013	Chr19:6486745-6489027
	Dos_CHG	Chr20:35677434-35678075	Cluster_46190	Chr20:35677361-35678838
	Dos_CHG	Chr20:3768737-3769141	Cluster_45297	Chr20:3768380-3770223
	Dos_CHH	Chr03:41905315-41905372	Cluster_7022	Chr03:41905255-41905832
	Dos_CHH	Chr04:45921198-45921294	Cluster_9060	Chr04:45920266-45921555
	Dos_CHH	Chr06:34509723-34509962	Cluster_13127	Chr06:34509296-34510403
	Dos_CHH	Chr08:17367332-17367411	Cluster_17731	Chr08:17365538-17367817
	Dos_CHH	Chr12:24145688-24145784	Cluster_27231	Chr12:24145268-24146491
	Dos_CHH	Chr13:14435459-14435514	Cluster_28601	Chr13:14434046-14436384
	Dos_CHH	Chr13:38842783-38842800	Cluster_30667	Chr13:38842162-38843149
	Dos_CHH	Chr14:20402383-20402433	Cluster_32277	Chr14:20400698-20402536
	Dos_CHH	Chr15:3063797-3063896	Cluster_33662	Chr15:3062458-3064215
	Imp_CG	Chr01:3399446-3399787	Cluster_249	Chr01:3398974-3401102
	Imp_CG	Chr01:49437673-49438960	Cluster_1892	Chr01:49437262-49439098
	Imp_CG	Chr01:50197845-50198365	Cluster_1947	Chr01:50197837-50198554
	Imp_CG	Chr01:50204696-50205287	Cluster_1948	Chr01:50204164-50205440
	Imp_CG	Chr01:51487490-51487750	Cluster_2052	Chr01:51487084-51488481
	Imp_CG	Chr02:12190836-12191040	Cluster_3403	Chr02:12190481-12191101
	Imp_CG	Chr02:1626995-1627308	Cluster_2536	Chr02:1626207-1627631
	Imp_CG	Chr02:47821986-47822196	Cluster_5018	Chr02:47820933-47822896
	Imp_CG	Chr02:6836147-6836521	Cluster_2931	Chr02:6835235-6836661
	Imp_CG	Chr02:7342405-7343086	Cluster_2967	Chr02:7342382-7346587
	Imp_CG	Chr02:7343393-7344183	Cluster_2967	Chr02:7342382-7346587
	Imp_CG	Chr02:7344890-7346022	Cluster_2967	Chr02:7342382-7346587
	Imp_CG	Chr03:13350818-13351099	Cluster_5658	Chr03:13348786-13350975
	Imp_CG	Chr03:135739-136367	Cluster_5076	Chr03:135398-136597
	Imp_CG	Chr03:28316594-28316963	Cluster_6015	Chr03:28316186-28317552
	Imp_CG	Chr03:41397427-41398118	Cluster_6991	Chr03:41396991-41398339
	Imp_CG	Chr04:49236823-49237018	Cluster_9352	Chr04:49236774-49237347
	Imp_CG	Chr04:4980451-4980890	Cluster_7578	Chr04:4979107-4981712
	Imp_CG	Chr04:5075064-5075561	Cluster_7588	Chr04:5073825-5076270
	Imp_CG	Chr05:34683637-34684001	Cluster_11060	Chr05:34682574-34684414
	Imp_CG	Chr05:39992776-39992962	Cluster_11374	Chr05:39992650-39993163
	Imp_CG	Chr06:13989327-13989885	Cluster_12407	Chr06:13989235-13990264
	Imp_CG	Chr06:20311200-20311573	Cluster_12911	Chr06:20310793-20311706
	Imp_CG	Chr06:2488428-2488689	Cluster_11692	Chr06:2487103-2488979
	Imp_CG	Chr06:2508965-2509205	Cluster_11693	Chr06:2508721-2509772
	Imp_CG	Chr06:50863660-50863868	Cluster_14009	Chr06:50863234-50864036
	Imp_CG	Chr07:19513290-19514160	Cluster_15491	Chr07:19512378-19514286
	Imp_CG	Chr08:12167453-12168731	Cluster_17275	Chr08:12166781-12168955
	Imp_CG	Chr08:38829758-38830355	Cluster_18531	Chr08:38829325-38830532
	Imp_CG	Chr08:38926414-38927041	Cluster_18536	Chr08:38926302-38927072
	Imp_CG	Chr08:40306553-40306711	Cluster_18637	Chr08:40306269-40307151
	Imp_CG	Chr08:42438557-42439270	Cluster_18849	Chr08:42437461-42439313
	Imp_CG	Chr08:4499126-4499385	Cluster_16806	Chr08:4498943-4499556
	Imp_CG	Chr09:11360903-11361462	Cluster_20034	Chr09:11360443-11361387
	Imp_CG	Chr09:4506480-4507340	Cluster_19583	Chr09:4504597-4507621
	Imp_CG	Chr09:45150889-45152187	Cluster_21465	Chr09:45150493-45152611
	Imp_CG	Chr09:55424-55633	Cluster_19277	Chr09:55397-57168
	Imp_CG	Chr09:6996901-6997041	Cluster_19784	Chr09:6996616-6997561
	Imp_CG	Chr10:30696373-30696980	Cluster_22810	Chr10:30696062-30698591
	Imp_CG	Chr10:35440358-35440686	Cluster_22957	Chr10:35438111-35441979
	Imp_CG	Chr10:39878523-39879163	Cluster_23252	Chr10:39878506-39879783
	Imp_CG	Chr10:39879475-39879725	Cluster_23252	Chr10:39878506-39879783
	Imp_CG	Chr10:48672374-48672966	Cluster_23835	Chr10:48671975-48673212
	Imp_CG	Chr10:50065005-50065200	Cluster_23913	Chr10:50064105-50065217
	Imp_CG	Chr10:5844814-5846181	Cluster_22146	Chr10:5844922-5846823
	Imp_CG	Chr10:7066480-7067310	Cluster_22237	Chr10:7065601-7067328
	Imp_CG	Chr11:2231566-2231678	Cluster_24111	Chr11:2230977-2231922
	Imp_CG	Chr12:21461513-21462396	Cluster_27164	Chr12:21461491-21462318
	Imp_CG	Chr12:238880-239048	Cluster_25946	Chr12:238551-239689
	Imp_CG	Chr12:718285-719123	Cluster_25965	Chr12:718124-719992
	Imp_CG	Chr12:719425-719577	Cluster_25965	Chr12:718124-719992
	Imp_CG	Chr13:10932456-10932863	Cluster_28422	Chr13:10932109-10932941
	Imp_CG	Chr13:11841371-11841665	Cluster_28458	Chr13:11840067-11842230
	Imp_CG	Chr13:16753220-16753879	Cluster_28847	Chr13:16753118-16753823
	Imp_CG	Chr13:24870864-24871006	Cluster_29490	Chr13:24870624-24871841
	Imp_CG	Chr13:36693465-36694067	Cluster_30499	Chr13:36693247-36694616
	Imp_CG	Chr14:157584-158135	Cluster_31168	Chr14:156594-159664
	Imp_CG	Chr14:18618187-18618350	Cluster_32241	Chr14:18618129-18619119
	Imp_CG	Chr14:45849551-45850045	Cluster_33186	Chr14:45849388-45852142
	Imp_CG	Chr14:45850549-45851398	Cluster_33186	Chr14:45849388-45852142
	Imp_CG	Chr14:47869590-47870680	Cluster_33335	Chr14:47870114-47871659
	Imp_CG	Chr14:6815745-6816135	Cluster_31629	Chr14:6814790-6816361
	Imp_CG	Chr15:12377571-12378099	Cluster_34356	Chr15:12377150-12378684
	Imp_CG	Chr15:50686568-50687224	Cluster_35770	Chr15:50686309-50687405
	Imp_CG	Chr16:33264479-33265072	Cluster_37486	Chr16:33264341-33265407
	Imp_CG	Chr16:3886380-3886675	Cluster_36140	Chr16:3884833-3887263
	Imp_CG	Chr17:35038477-35039113	Cluster_39391	Chr17:35038475-35039187
	Imp_CG	Chr18:1650791-1651546	Cluster_39928	Chr18:1649646-1651563
	Imp_CG	Chr18:1654055-1654830	Cluster_39929	Chr18:1652863-1655156
	Imp_CG	Chr18:1656084-1656385	Cluster_39930	Chr18:1655952-1657756
	Imp_CG	Chr18:1656717-1657685	Cluster_39930	Chr18:1655952-1657756
	Imp_CG	Chr18:19013780-19014047	Cluster_41023	Chr18:19012519-19014077
	Imp_CG	Chr18:6862362-6862741	Cluster_40389	Chr18:6861266-6862916
	Imp_CG	Chr18:9983757-9983939	Cluster_40597	Chr18:9983268-9984224
	Imp_CG	Chr19:38182682-38185021	Cluster_44029	Chr19:38182415-38183221
	Imp_CG	Chr19:41469005-41469346	Cluster_44332	Chr19:41468870-41470632
	Imp_CG	Chr19:49148120-49148586	Cluster_44890	Chr19:49147780-49148770
	Imp_CG	Chr20:11243452-11244244	Cluster_45517	Chr20:11242618-11245818
	Imp_CG	Chr20:1366521-1367899	Cluster_45121	Chr20:1366233-1368435
	Imp_CHG	Chr01:51487426-51487721	Cluster_2052	Chr01:51487084-51488481
	Imp_CHG	Chr02:1626983-1627118	Cluster_2536	Chr02:1626207-1627631
	Imp_CHG	Chr02:7342476-7346041	Cluster_2967	Chr02:7342382-7346587
	Imp_CHG	Chr04:5073899-5076161	Cluster_7588	Chr04:5073825-5076270
	Imp_CHG	Chr06:13989548-13989768	Cluster_12407	Chr06:13989235-13990264
	Imp_CHG	Chr06:2508766-2509270	Cluster_11693	Chr06:2508721-2509772
	Imp_CHG	Chr08:20456370-20456693	Cluster_18000	Chr08:20454645-20457008
	Imp_CHG	Chr08:38829677-38830519	Cluster_18531	Chr08:38829325-38830532
	Imp_CHG	Chr09:11360853-11361062	Cluster_20034	Chr09:11360443-11361387
	Imp_CHG	Chr09:45150744-45152210	Cluster_21465	Chr09:45150493-45152611
	Imp_CHG	Chr09:55447-55943	Cluster_19277	Chr09:55397-57168
	Imp_CHG	Chr10:35440432-35440668	Cluster_22957	Chr10:35438111-35441979
	Imp_CHG	Chr10:39878822-39879146	Cluster_23252	Chr10:39878506-39879783
	Imp_CHG	Chr10:39879502-39879713	Cluster_23252	Chr10:39878506-39879783
	Imp_CHG	Chr10:48672431-48673020	Cluster_23835	Chr10:48671975-48673212
	Imp_CHG	Chr10:49183728-49185888	Cluster_23861	Chr10:49180582-49186115
	Imp_CHG	Chr10:50065034-50065129	Cluster_23913	Chr10:50064105-50065217
	Imp_CHG	Chr10:5845048-5846180	Cluster_22146	Chr10:5844922-5846823
	Imp_CHG	Chr12:21462100-21462149	Cluster_27164	Chr12:21461491-21462318
	Imp_CHG	Chr12:718376-719783	Cluster_25965	Chr12:718124-719992
	Imp_CHG	Chr13:10932478-10932770	Cluster_28422	Chr13:10932109-10932941
	Imp_CHG	Chr13:11282969-11283240	Cluster_28439	Chr13:11282084-11283513
	Imp_CHG	Chr13:16753319-16753887	Cluster_28847	Chr13:16753118-16753823
	Imp_CHG	Chr13:36693256-36694102	Cluster_30499	Chr13:36693247-36694616
	Imp_CHG	Chr14:157031-158079	Cluster_31168	Chr14:156594-159664
	Imp_CHG	Chr14:6814987-6816267	Cluster_31629	Chr14:6814790-6816361
	Imp_CHG	Chr15:12377580-12378119	Cluster_34356	Chr15:12377150-12378684
	Imp_CHG	Chr16:24286344-24287190	Cluster_36865	Chr16:24286200-24286845
	Imp_CHG	Chr18:9983716-9983949	Cluster_40597	Chr18:9983268-9984224
	Imp_CHG	Chr20:11243511-11243971	Cluster_45517	Chr20:11242618-11245818
	Imp_CHH	Chr06:34509712-34509962	Cluster_13127	Chr06:34509296-34510403
	Imp_CHH	Chr11:10002497-10002540	Cluster_24578	Chr11:10002381-10002893
	Imp_CHH	Chr07:87196-87253	Cluster_14060	Chr07:86068-88025
	Imp_CHH	Chr18:1640124-1640159	Cluster_39927	Chr18:1639745-1640553
