# Supplementary material for: DNA methylation footprints during soybean domestication and improvement
Source: Genome Biol. 2018 Sep 10;19:128. doi: 10.1186/s13059-018-1516-z (PMC6130073; doi:10.1186/s13059-018-1516-z)
Supplement: Supplementary file 8 — Table S7. List of locally associated DMR/TE-variance pairs. (XLSX 20 kb) [file 13059_2018_1516_MOESM8_ESM.xlsx]

## Sheet: S7
	Table S7. List of locally associated DMR/TE-variance pairs
	DMR_type	DMR_id	TE-var_occured_loci	Corresponding_TE_id	Corresponding_TE_loci
	Dos_CG	Chr01:26614520-26614689	Chr01:26615149-26618720	Chr01TE01263	Chr01:26615149-26618720
	Dos_CG	Chr01:47696694-47697258	Chr01:47704506-47707285	Chr01TE02315	Chr01:47704506-47707285
	Dos_CG	Chr02:13538475-13539069	Chr02:13291732-13297824	Chr02TE02715	Chr02:13291732-13297824
	Dos_CG	Chr02:218934-219078	Chr02:244685-245233	Chr02TE02462	Chr02:244685-245233
	Dos_CG	Chr02:30674234-30674414	Chr02:30553590-30562916	Chr02TE03606	Chr02:30553590-30562916
	Dos_CG	Chr02:34583631-34584228	Chr02:34584359-34593578	Chr02TE03822	Chr02:34584359-34593578
	Dos_CG	Chr02:47854211-47854653	Chr02:48106269-48109307	Chr02TE04176	Chr02:48106269-48109307
	Dos_CG	Chr03:32619323-32619800	Chr03:32639021-32642201	Chr03TE05676	Chr03:32639021-32642201
	Dos_CG	Chr04:12668556-12670049	Chr04:12673999-12679992	Chr04TE06174	Chr04:12673999-12679992
	Dos_CG	Chr04:12670561-12670825	Chr04:12673999-12679992	Chr04TE06174	Chr04:12673999-12679992
	Dos_CG	Chr04:1298955-1299321	Chr04:1299396-1300899	Chr04TE05898	Chr04:1299396-1300899
	Dos_CG	Chr04:49524285-49524824	Chr04:49352227-49354486	Chr04TE07984	Chr04:49352227-49354486
	Dos_CG	Chr04:49739709-49739992	Chr04:49737782-49738195	Chr04TE07986	Chr04:49737782-49738195
	Dos_CG	Chr05:25715634-25716231	Chr05:25727227-25740378	Chr05TE09151	Chr05:25727227-25740378
	Dos_CG	Chr05:31088144-31088496	Chr05:31115175-31118316	Chr05TE09383	Chr05:31115175-31118316
	Dos_CG	Chr05:32673361-32674090	Chr05:32675470-32675611	Chr11TE18091	Chr11:1695988-1696396
	Dos_CG	Chr05:32675048-32675395	Chr05:32675470-32675611	Chr11TE18091	Chr11:1695988-1696396
	Dos_CG	Chr05:7110760-7111049	Chr05:7042326-7047330	Chr05TE08140	Chr05:7042326-7047330
	Dos_CG	Chr05:9515684-9516527	Chr05:9510076-9511073	Chr05TE08279	Chr05:9510076-9511073
	Dos_CG	Chr05:9516849-9517041	Chr05:9510076-9511073	Chr05TE08279	Chr05:9510076-9511073
	Dos_CG	Chr06:15505725-15505982	Chr06:15530548-15535698	Chr06TE09702	Chr06:15530548-15535698
	Dos_CG	Chr06:45203892-45205056	Chr06:45194571-45197131	Chr06TE11185	Chr06:45194571-45197131
	Dos_CG	Chr07:15062197-15062510	Chr07:15052866-15058436	Chr07TE11705	Chr07:15052866-15058436
	Dos_CG	Chr07:41497555-41497751	Chr07:41706764-41711408	Chr07TE12812	Chr07:41706764-41711408
	Dos_CG	Chr07:41996041-41996365	Chr07:41971728-41972124	Chr07TE12815	Chr07:41971728-41972124
	Dos_CG	Chr08:34605592-34605769	Chr08:34675590-34685213	Chr08TE13810	Chr08:34675590-34685213
	Dos_CG	Chr08:39166135-39166759	Chr08:39170779-39176126	Chr08TE14033	Chr08:39170779-39176126
	Dos_CG	Chr08:39167223-39168203	Chr08:39170779-39176126	Chr08TE14033	Chr08:39170779-39176126
	Dos_CG	Chr09:31343540-31343812	Chr09:31317150-31329460	Chr09TE15672	Chr09:31317150-31329460
	Dos_CG	Chr11:12041071-12043473	Chr11:12044435-12049835	Chr11TE18228	Chr11:12044435-12049835
	Dos_CG	Chr11:16178830-16178918	Chr11:16050367-16060129	Chr11TE18387	Chr11:16050367-16060129
	Dos_CG	Chr11:1813721-1814437	Chr11:1785509-1786485	Chr11TE18092	Chr11:1785509-1786485
	Dos_CG	Chr12:15719997-15720185	Chr12:15687530-15687971	Chr12TE19546	Chr12:15687530-15687971
	Dos_CG	Chr12:21607806-21608915	Chr12:21603838-21607015	Chr12TE19827	Chr12:21603838-21607015
	Dos_CG	Chr12:22005840-22007402	Chr12:21982692-21983293	Chr12TE19849	Chr12:21982692-21983293
	Dos_CG	Chr12:36139171-36139727	Chr12:35962749-35967921	Chr12TE20445	Chr12:35962749-35967921
	Dos_CG	Chr13:18418882-18419145	Chr13:18568908-18571465	Chr13TE21310	Chr13:18568908-18571465
	Dos_CG	Chr13:18559910-18560123	Chr13:18568908-18571465	Chr13TE21310	Chr13:18568908-18571465
	Dos_CG	Chr13:26087730-26088073	Chr13:25509347-25509924	Chr13TE21440	Chr13:25509347-25509924
	Dos_CG	Chr13:32114200-32115704	Chr13:32116405-32117969	Chr13TE21537	Chr13:32116405-32117969
	Dos_CG	Chr14:17969784-17970557	Chr14:17947778-17948903	Chr14TE22303	Chr14:17947778-17948903
	Dos_CG	Chr14:28308420-28308715	Chr14:28313353-28323298	Chr14TE22895	Chr14:28313353-28323298
	Dos_CG	Chr14:30976038-30976297	Chr14:31138367-31147609	Chr14TE23056	Chr14:31138367-31147609
	Dos_CG	Chr14:31056859-31057905	Chr14:31138367-31147609	Chr14TE23056	Chr14:31138367-31147609
	Dos_CG	Chr14:34651591-34652007	Chr14:34652033-34652213	Chr03TE05727	Chr03:34724887-34731065
	Dos_CG	Chr14:41691088-41691447	Chr14:41635566-41640192	Chr14TE23651	Chr14:41635566-41640192
	Dos_CG	Chr14:45221161-45222162	Chr14:45214876-45221086	Chr14TE23769	Chr14:45214876-45221086
	Dos_CG	Chr14:48714823-48714965	Chr14:48743504-48748452	Chr14TE23841	Chr14:48743504-48748452
	Dos_CG	Chr14:48748930-48749259	Chr14:48743504-48748452	Chr14TE23841	Chr14:48743504-48748452
	Dos_CG	Chr15:47866541-47867128	Chr15:47866261-47866383	Chr03TE04456	Chr03:8812326-8814810
	Dos_CG	Chr15:47867505-47868847	Chr15:47866261-47866383	Chr03TE04456	Chr03:8812326-8814810
	Dos_CG	Chr15:49245088-49245994	Chr15:49246859-49250023	Chr15TE25702	Chr15:49246859-49250023
	Dos_CG	Chr15:50467218-50468063	Chr15:50462081-50466715	Chr15TE25734	Chr15:50462081-50466715
	Dos_CG	Chr15:5168180-5168585	Chr15:5135631-5136876	Chr15TE23916	Chr15:5135631-5136876
	Dos_CG	Chr15:719281-719489	Chr15:713904-719181	Chr15TE23855	Chr15:713904-719181
	Dos_CG	Chr16:10017876-10018603	Chr16:10030933-10032023	Chr16TE26001	Chr16:10030933-10032023
	Dos_CG	Chr16:9702848-9702882	Chr16:9622803-9632534	Chr16TE25979	Chr16:9622803-9632534
	Dos_CG	Chr18:17903547-17904392	Chr18:17897699-17902427	Chr18TE29269	Chr18:17897699-17902427
	Dos_CG	Chr18:39683699-39683996	Chr18:39829246-39838917	Chr18TE30359	Chr18:39829246-39838917
	Dos_CG	Chr19:2071965-2072207	Chr19:2078982-2082894	Chr19TE30967	Chr19:2078982-2082894
	Dos_CG	Chr19:27997795-27998608	Chr19:28020029-28029430	Chr19TE32311	Chr19:28020029-28029430
	Dos_CG	Chr19:2850481-2850874	Chr19:2615583-2619165	Chr19TE30984	Chr19:2615583-2619165
	Dos_CG	Chr19:2851210-2851540	Chr19:2615583-2619165	Chr19TE30984	Chr19:2615583-2619165
	Dos_CG	Chr19:3909401-3909865	Chr19:3898735-3909296	Chr19TE31022	Chr19:3898735-3909296
	Dos_CG	Chr19:41813722-41813953	Chr19:41814331-41819584	Chr19TE32804	Chr19:41814331-41819584
	Dos_CG	Chr20:23395087-23395959	Chr20:23375230-23379062	Chr20TE34101	Chr20:23375230-23379062
	Dos_CG	Chr20:24536953-24537651	Chr20:24589532-24590639	Chr20TE34171	Chr20:24589532-24590639
	Dos_CG	Chr20:24569908-24570238	Chr20:24589532-24590639	Chr20TE34171	Chr20:24589532-24590639
	Dos_CG	Chr20:24581763-24582783	Chr20:24589532-24590639	Chr20TE34171	Chr20:24589532-24590639
	Dos_CG	Chr20:28472218-28472748	Chr20:28472987-28473760	Chr20TE34384	Chr20:28472987-28473760
	Dos_CG	Chr20:34374216-34374570	Chr20:34377198-34379761	Chr20TE34679	Chr20:34377198-34379761
	Dos_CG	Chr20:34379886-34380500	Chr20:34377198-34379761	Chr20TE34679	Chr20:34377198-34379761
	Dos_CG	Chr20:5357288-5358018	Chr20:5618118-5627567	Chr20TE33097	Chr20:5618118-5627567
	Dos_CG	Chr20:8321153-8321725	Chr20:8313947-8317124	Chr20TE33248	Chr20:8313947-8317124
	Dos_CG	Chr20:8322494-8323469	Chr20:8313947-8317124	Chr20TE33248	Chr20:8313947-8317124
	Dos_CG	Chr20:8435039-8435842	Chr20:8313947-8317124	Chr20TE33248	Chr20:8313947-8317124
	Dos_CG	Chr20:8436285-8437260	Chr20:8313947-8317124	Chr20TE33248	Chr20:8313947-8317124
	Dos_CG	Chr20:8767268-8767815	Chr20:8750222-8753728	Chr20TE33285	Chr20:8750222-8753728
	Dos_CHG	Chr01:44673535-44673883	Chr01:44653956-44659152	Chr01TE02187	Chr01:44653956-44659152
	Dos_CHG	Chr01:47687819-47688203	Chr01:47704506-47707285	Chr01TE02315	Chr01:47704506-47707285
	Dos_CHG	Chr01:47689465-47689851	Chr01:47704506-47707285	Chr01TE02315	Chr01:47704506-47707285
	Dos_CHG	Chr01:47696685-47697606	Chr01:47704506-47707285	Chr01TE02315	Chr01:47704506-47707285
	Dos_CHG	Chr02:47854173-47854566	Chr02:48106269-48109307	Chr02TE04176	Chr02:48106269-48109307
	Dos_CHG	Chr03:32619141-32619837	Chr03:32639021-32642201	Chr03TE05676	Chr03:32639021-32642201
	Dos_CHG	Chr04:12670595-12670835	Chr04:12673999-12679992	Chr04TE06174	Chr04:12673999-12679992
	Dos_CHG	Chr05:10879433-10879641	Chr05:10855726-10859298	Chr05TE08363	Chr05:10855726-10859298
	Dos_CHG	Chr05:11840634-11840979	Chr05:11535558-11544844	Chr05TE08417	Chr05:11535558-11544844
	Dos_CHG	Chr05:25715337-25716468	Chr05:25727227-25740378	Chr05TE09151	Chr05:25727227-25740378
	Dos_CHG	Chr05:26236846-26237181	Chr05:26462074-26473730	Chr05TE09187	Chr05:26462074-26473730
	Dos_CHG	Chr05:26577269-26579189	Chr05:26462074-26473730	Chr05TE09187	Chr05:26462074-26473730
	Dos_CHG	Chr05:31086890-31088383	Chr05:31115175-31118316	Chr05TE09383	Chr05:31115175-31118316
	Dos_CHG	Chr05:32673387-32676082	Chr05:32675470-32675611	Chr11TE18091	Chr11:1695988-1696396
	Dos_CHG	Chr05:7110740-7110976	Chr05:7042326-7047330	Chr05TE08140	Chr05:7042326-7047330
	Dos_CHG	Chr05:9515538-9517115	Chr05:9510076-9511073	Chr05TE08279	Chr05:9510076-9511073
	Dos_CHG	Chr06:45203620-45205402	Chr06:45194571-45197131	Chr06TE11185	Chr06:45194571-45197131
	Dos_CHG	Chr07:41996080-41996786	Chr07:41971728-41972124	Chr07TE12815	Chr07:41971728-41972124
	Dos_CHG	Chr08:28425-29554	Chr08:363148-364043	Chr08TE12845	Chr08:363148-364043
	Dos_CHG	Chr08:39167442-39168342	Chr08:39170779-39176126	Chr08TE14033	Chr08:39170779-39176126
	Dos_CHG	Chr08:47581696-47582308	Chr08:47573229-47580681	Chr08TE14220	Chr08:47573229-47580681
	Dos_CHG	Chr09:32796483-32797846	Chr09:32797967-32800226	Chr09TE15765	Chr09:32797967-32800226
	Dos_CHG	Chr10:34433326-34433930	Chr10:34399456-34399842	Chr10TE17730	Chr10:34399456-34399842
	Dos_CHG	Chr10:47444933-47445259	Chr10:47443856-47444832	Chr10TE18041	Chr10:47443856-47444832
	Dos_CHG	Chr11:12042226-12043970	Chr11:12044435-12049835	Chr11TE18228	Chr11:12044435-12049835
	Dos_CHG	Chr11:12044000-12044294	Chr11:12044435-12049835	Chr11TE18228	Chr11:12044435-12049835
	Dos_CHG	Chr11:15874942-15876158	Chr11:15829459-15832349	Chr11TE18377	Chr11:15829459-15832349
	Dos_CHG	Chr11:16178761-16178891	Chr11:16050367-16060129	Chr11TE18387	Chr11:16050367-16060129
	Dos_CHG	Chr11:29197730-29198159	Chr11:29198272-29199517	Chr11TE19015	Chr11:29198272-29199517
	Dos_CHG	Chr11:29199708-29200265	Chr11:29198272-29199517	Chr11TE19015	Chr11:29198272-29199517
	Dos_CHG	Chr11:29379707-29381637	Chr11:29381711-29387240	Chr11TE19030	Chr11:29381711-29387240
	Dos_CHG	Chr11:29387429-29387554	Chr11:29381711-29387240	Chr11TE19030	Chr11:29381711-29387240
	Dos_CHG	Chr11:32216885-32217369	Chr11:32148694-32153965	Chr11TE19103	Chr11:32148694-32153965
	Dos_CHG	Chr12:21607101-21607947	Chr12:21603838-21607015	Chr12TE19827	Chr12:21603838-21607015
	Dos_CHG	Chr12:21608461-21608990	Chr12:21603838-21607015	Chr12TE19827	Chr12:21603838-21607015
	Dos_CHG	Chr12:36139173-36139725	Chr12:35962749-35967921	Chr12TE20445	Chr12:35962749-35967921
	Dos_CHG	Chr13:18094431-18094784	Chr13:18089124-18094252	Chr13TE21289	Chr13:18089124-18094252
	Dos_CHG	Chr13:18418672-18419192	Chr13:18568908-18571465	Chr13TE21310	Chr13:18568908-18571465
	Dos_CHG	Chr13:24479071-24479379	Chr13:24479463-24484594	Chr13TE21422	Chr13:24479463-24484594
	Dos_CHG	Chr13:26235456-26239077	Chr13:25509347-25509924	Chr13TE21440	Chr13:25509347-25509924
	Dos_CHG	Chr13:26239559-26240124	Chr13:25509347-25509924	Chr13TE21440	Chr13:25509347-25509924
	Dos_CHG	Chr13:27173688-27173936	Chr13:27134487-27136040	Chr13TE21466	Chr13:27134487-27136040
	Dos_CHG	Chr14:17969777-17969937	Chr14:17947778-17948903	Chr14TE22303	Chr14:17947778-17948903
	Dos_CHG	Chr14:31056314-31057884	Chr14:31138367-31147609	Chr14TE23056	Chr14:31138367-31147609
	Dos_CHG	Chr14:31062693-31063004	Chr14:31138367-31147609	Chr14TE23056	Chr14:31138367-31147609
	Dos_CHG	Chr14:40001832-40002202	Chr14:40218970-40231688	Chr14TE23572	Chr14:40218970-40231688
	Dos_CHG	Chr14:41792543-41793019	Chr14:41787715-41792298	Chr14TE23656	Chr14:41787715-41792298
	Dos_CHG	Chr14:42802533-42803294	Chr14:42794854-42799039	Chr14TE23694	Chr14:42794854-42799039
	Dos_CHG	Chr14:45221203-45222398	Chr14:45214876-45221086	Chr14TE23769	Chr14:45214876-45221086
	Dos_CHG	Chr14:48748552-48749298	Chr14:48743504-48748452	Chr14TE23841	Chr14:48743504-48748452
	Dos_CHG	Chr15:17765624-17766052	Chr15:17828107-17832420	Chr15TE24197	Chr15:17828107-17832420
	Dos_CHG	Chr15:17773748-17777464	Chr15:17828107-17832420	Chr15TE24197	Chr15:17828107-17832420
	Dos_CHG	Chr15:44293990-44295165	Chr15:44295718-44298715	Chr15TE25512	Chr15:44295718-44298715
	Dos_CHG	Chr15:47521051-47521433	Chr15:47514690-47514819	Chr17TE28486	Chr17:35019424-35024544
	Dos_CHG	Chr15:5168420-5168988	Chr15:5135631-5136876	Chr15TE23916	Chr15:5135631-5136876
	Dos_CHG	Chr16:21695794-21696411	Chr16:21665570-21681691	Chr16TE26678	Chr16:21665570-21681691
	Dos_CHG	Chr17:3589966-3590082	Chr17:3706538-3712922	Chr17TE27241	Chr17:3706538-3712922
	Dos_CHG	Chr17:38088964-38089632	Chr17:38065019-38068192	Chr17TE28597	Chr17:38065019-38068192
	Dos_CHG	Chr18:11567768-11570769	Chr18:11670531-11672789	Chr18TE28972	Chr18:11670531-11672789
	Dos_CHG	Chr18:3801831-3802639	Chr18:3675005-3675431	Chr18TE28696	Chr18:3675005-3675431
	Dos_CHG	Chr18:4062175-4062770	Chr18:4040757-4045590	Chr18TE28708	Chr18:4040757-4045590
	Dos_CHG	Chr18:45073609-45074293	Chr18:45148412-45150061	Chr18TE30632	Chr18:45148412-45150061
	Dos_CHG	Chr19:31093242-31094166	Chr19:31090367-31090558	Chr18TE30900	Chr18:55554859-55555255
	Dos_CHG	Chr19:33014341-33015231	Chr19:32885177-32887436	Chr19TE32554	Chr19:32885177-32887436
	Dos_CHG	Chr19:3909425-3909866	Chr19:3898735-3909296	Chr19TE31022	Chr19:3898735-3909296
	Dos_CHG	Chr19:41813667-41814100	Chr19:41814331-41819584	Chr19TE32804	Chr19:41814331-41819584
	Dos_CHG	Chr19:50653940-50654437	Chr19:50100079-50105115	Chr19TE32881	Chr19:50100079-50105115
	Dos_CHG	Chr20:19519343-19520180	Chr20:19341732-19352000	Chr20TE33852	Chr20:19341732-19352000
	Dos_CHG	Chr20:24537392-24537477	Chr20:24589532-24590639	Chr20TE34171	Chr20:24589532-24590639
	Dos_CHG	Chr20:32083477-32084194	Chr20:32080262-32083381	Chr20TE34587	Chr20:32080262-32083381
	Dos_CHG	Chr20:8320597-8323398	Chr20:8313947-8317124	Chr20TE33248	Chr20:8313947-8317124
	Dos_CHG	Chr20:8433357-8437437	Chr20:8313947-8317124	Chr20TE33248	Chr20:8313947-8317124
	Dos_CHH	Chr14:20402383-20402433	Chr14:20260661-20261746	Chr14TE22451	Chr14:20260661-20261746
	Dos_CHH	Chr15:3063797-3063896	Chr15:2956917-2960088	Chr15TE23884	Chr15:2956917-2960088
	Imp_CG	Chr01:34072529-34073842	Chr01:34051679-34071610	Chr01TE01653	Chr01:34051679-34071610
	Imp_CG	Chr01:38132596-38133013	Chr01:38119449-38132425	Chr01TE01867	Chr01:38119449-38132425
	Imp_CG	Chr01:50197845-50198365	Chr01:50123892-50124735	Chr01TE02373	Chr01:50123892-50124735
	Imp_CG	Chr01:50204696-50205287	Chr01:50123892-50124735	Chr01TE02373	Chr01:50123892-50124735
	Imp_CG	Chr01:9409743-9410341	Chr01:9395431-9409300	Chr01TE00282	Chr01:9395431-9409300
	Imp_CG	Chr02:40318049-40318123	Chr02:40529655-40530996	Chr02TE04074	Chr02:40529655-40530996
	Imp_CG	Chr02:40318511-40321075	Chr02:40529655-40530996	Chr02TE04074	Chr02:40529655-40530996
	Imp_CG	Chr04:12668378-12670049	Chr04:12673999-12679992	Chr04TE06174	Chr04:12673999-12679992
	Imp_CG	Chr04:12670561-12670825	Chr04:12673999-12679992	Chr04TE06174	Chr04:12673999-12679992
	Imp_CG	Chr04:15514726-15516568	Chr04:15695377-15705116	Chr04TE06299	Chr04:15695377-15705116
	Imp_CG	Chr04:22465741-22467108	Chr04:22467821-22475526	Chr04TE06670	Chr04:22467821-22475526
	Imp_CG	Chr04:38044195-38045952	Chr04:38102247-38121812	Chr04TE07553	Chr04:38102247-38121812
	Imp_CG	Chr04:38179012-38181660	Chr04:38102247-38121812	Chr04TE07553	Chr04:38102247-38121812
	Imp_CG	Chr04:4459000-4459067	Chr04:4330491-4336078	Chr04TE05942	Chr04:4330491-4336078
	Imp_CG	Chr04:4459730-4460126	Chr04:4330491-4336078	Chr04TE05942	Chr04:4330491-4336078
	Imp_CG	Chr04:9089776-9090041	Chr04:9084431-9089577	Chr04TE06040	Chr04:9084431-9089577
	Imp_CG	Chr06:15625522-15626008	Chr06:15626086-15630426	Chr06TE09705	Chr06:15626086-15630426
	Imp_CG	Chr06:36043248-36043814	Chr06:36117485-36119137	Chr06TE10743	Chr06:36117485-36119137
	Imp_CG	Chr06:40264849-40265282	Chr06:40150659-40154068	Chr06TE10954	Chr06:40150659-40154068
	Imp_CG	Chr06:41175861-41177337	Chr06:41206501-41207449	Chr06TE11015	Chr06:41206501-41207449
	Imp_CG	Chr06:43723865-43724315	Chr06:43725773-43734713	Chr06TE11118	Chr06:43725773-43734713
	Imp_CG	Chr06:43724763-43725646	Chr06:43725773-43734713	Chr06TE11118	Chr06:43725773-43734713
	Imp_CG	Chr06:44125974-44126545	Chr06:44061349-44077441	Chr06TE11141	Chr06:44061349-44077441
	Imp_CG	Chr08:13140929-13141036	Chr08:13141105-13154203	Chr08TE12973	Chr08:13141105-13154203
	Imp_CG	Chr08:13154353-13154481	Chr08:13141105-13154203	Chr08TE12973	Chr08:13141105-13154203
	Imp_CG	Chr08:18233052-18233371	Chr08:18134595-18135599	Chr08TE13060	Chr08:18134595-18135599
	Imp_CG	Chr08:19548018-19549475	Chr08:19225574-19234011	Chr08TE13097	Chr08:19225574-19234011
	Imp_CG	Chr08:37679581-37679741	Chr08:37787053-37791885	Chr08TE13974	Chr08:37787053-37791885
	Imp_CG	Chr08:39282535-39283147	Chr08:39273686-39280341	Chr08TE14036	Chr08:39273686-39280341
	Imp_CG	Chr10:30824532-30825382	Chr10:30748756-30758017	Chr10TE17531	Chr10:30748756-30758017
	Imp_CG	Chr10:49963645-49963761	Chr10:50059659-50064920	Chr10TE18067	Chr10:50059659-50064920
	Imp_CG	Chr10:50065005-50065200	Chr10:50059659-50064920	Chr10TE18067	Chr10:50059659-50064920
	Imp_CG	Chr11:15503949-15504107	Chr11:15476707-15495351	Chr11TE18361	Chr11:15476707-15495351
	Imp_CG	Chr12:20586958-20587237	Chr12:20644814-20646437	Chr12TE19774	Chr12:20644814-20646437
	Imp_CG	Chr12:33541727-33542573	Chr12:33472174-33472845	Chr12TE20387	Chr12:33472174-33472845
	Imp_CG	Chr13:17671679-17672637	Chr13:17733230-17743294	Chr13TE21273	Chr13:17733230-17743294
	Imp_CG	Chr13:26087730-26088073	Chr13:25509347-25509924	Chr13TE21440	Chr13:25509347-25509924
	Imp_CG	Chr18:4063459-4064847	Chr18:4040757-4045590	Chr18TE28708	Chr18:4040757-4045590
	Imp_CG	Chr18:45174637-45174884	Chr18:45148412-45150061	Chr18TE30632	Chr18:45148412-45150061
	Imp_CG	Chr20:34661681-34661831	Chr20:34655964-34661364	Chr20TE34685	Chr20:34655964-34661364
	Imp_CHG	Chr04:12668848-12671009	Chr04:12673999-12679992	Chr04TE06174	Chr04:12673999-12679992
	Imp_CHG	Chr04:15516490-15516802	Chr04:15695377-15705116	Chr04TE06299	Chr04:15695377-15705116
	Imp_CHG	Chr04:40970396-40970916	Chr04:41050373-41050522	Chr15TE25621	Chr15:46954342-46955432
	Imp_CHG	Chr04:4336338-4336971	Chr04:4330491-4336078	Chr04TE05942	Chr04:4330491-4336078
	Imp_CHG	Chr04:9089778-9090007	Chr04:9084431-9089577	Chr04TE06040	Chr04:9084431-9089577
	Imp_CHG	Chr06:15625467-15626030	Chr06:15626086-15630426	Chr06TE09705	Chr06:15626086-15630426
	Imp_CHG	Chr06:40264845-40264999	Chr06:40150659-40154068	Chr06TE10954	Chr06:40150659-40154068
	Imp_CHG	Chr08:12350500-12351231	Chr08:12351326-12357549	Chr08TE12959	Chr08:12351326-12357549
	Imp_CHG	Chr08:12357731-12357795	Chr08:12351326-12357549	Chr08TE12959	Chr08:12351326-12357549
	Imp_CHG	Chr08:20456370-20456693	Chr08:20433553-20438953	Chr08TE13132	Chr08:20433553-20438953
	Imp_CHG	Chr10:50065034-50065129	Chr10:50059659-50064920	Chr10TE18067	Chr10:50059659-50064920
	Imp_CHG	Chr12:15757292-15757693	Chr12:15687530-15687971	Chr12TE19546	Chr12:15687530-15687971
	Imp_CHG	Chr12:15759273-15759643	Chr12:15687530-15687971	Chr12TE19546	Chr12:15687530-15687971
	Imp_CHG	Chr14:34158713-34159171	Chr14:34112812-34127289	Chr14TE23200	Chr14:34112812-34127289
	Imp_CHG	Chr16:24286344-24287190	Chr16:24292221-24293455	Chr16TE26842	Chr16:24292221-24293455
	Imp_CHG	Chr18:45142931-45143566	Chr18:45148412-45150061	Chr18TE30632	Chr18:45148412-45150061
