# Supplementary material for: DNA methylation footprints during soybean domestication and improvement
Source: Genome Biol. 2018 Sep 10;19:128. doi: 10.1186/s13059-018-1516-z (PMC6130073; doi:10.1186/s13059-018-1516-z)
Supplement: Supplementary file 9 — Table S8. List of locally associated DMRs and nearby SNPs. (XLSX 45 kb) [file 13059_2018_1516_MOESM9_ESM.xlsx]

## Sheet: S8
	Table S8. Lsit of locally associated DMRs and nearby SNPs
	DMR_type	DMR_id	Contain SNP number	Signigicant p-value	Significant SNP number
	Dos_CG	Chr01:13342558-13343081	28	3.88e-05	22
	Dos_CG	Chr01:18167797-18169875	33	0.000127431	25
	Dos_CG	Chr01:25720875-25721685	15	0.00277876	5
	Dos_CG	Chr01:31520281-31521572	24	8.97e-06	5
	Dos_CG	Chr01:33031167-33031590	143	0.023908	112
	Dos_CG	Chr01:40816884-40817024	74	9.96e-09	24
	Dos_CG	Chr01:4203809-4204735	76	0.000208984	32
	Dos_CG	Chr01:45660031-45660697	132	7.1e-05	116
	Dos_CG	Chr01:47607408-47608251	119	0.0103587	101
	Dos_CG	Chr01:47696694-47697258	133	1.11e-24	130
	Dos_CG	Chr01:47753273-47753293	27	5.04e-07	23
	Dos_CG	Chr01:51418605-51418883	20	5.38e-08	11
	Dos_CG	Chr01:53788481-53788769	64	6.6e-05	48
	Dos_CG	Chr01:53961210-53961347	44	0.00244277	12
	Dos_CG	Chr01:5426964-5427401	211	3.32e-06	45
	Dos_CG	Chr01:6280439-6282235	98	0.0157891	74
	Dos_CG	Chr01:6916857-6917992	41	4.26e-24	20
	Dos_CG	Chr01:6918553-6918971	36	5.14e-07	17
	Dos_CG	Chr01:8892325-8893122	104	0.0174268	63
	Dos_CG	Chr02:13209237-13210023	52	2.92e-10	22
	Dos_CG	Chr02:13210333-13210969	52	1.07e-09	27
	Dos_CG	Chr02:14705325-14705515	36	6.35e-07	22
	Dos_CG	Chr02:27853407-27854473	16	0.0045596	9
	Dos_CG	Chr02:29726204-29726310	70	1.13e-17	32
	Dos_CG	Chr02:29753598-29754327	77	8.89e-11	16
	Dos_CG	Chr02:30674234-30674414	46	4.99e-09	27
	Dos_CG	Chr02:48305088-48305224	22	1.11e-06	13
	Dos_CG	Chr02:585293-585473	27	3.57e-08	10
	Dos_CG	Chr03:1683840-1683912	76	2.37e-10	28
	Dos_CG	Chr03:29378476-29379006	53	1.51e-05	12
	Dos_CG	Chr03:29381027-29381601	47	2.63e-10	14
	Dos_CG	Chr03:30413201-30413921	144	3e-05	38
	Dos_CG	Chr03:30446182-30448105	63	7.08e-16	20
	Dos_CG	Chr03:32459688-32459861	89	2.11e-07	36
	Dos_CG	Chr03:32531888-32532090	28	6.4e-07	10
	Dos_CG	Chr03:32577524-32577851	115	6.2e-22	85
	Dos_CG	Chr03:32578650-32579098	113	3.56e-07	106
	Dos_CG	Chr03:32619323-32619800	142	0.000230233	131
	Dos_CG	Chr03:33679753-33680080	36	5.88e-06	13
	Dos_CG	Chr03:36929727-36930190	27	2.56e-08	24
	Dos_CG	Chr03:37893617-37894555	208	5.16e-07	130
	Dos_CG	Chr03:45770744-45771053	27	8.74e-07	19
	Dos_CG	Chr04:11893664-11893927	79	7.53e-06	75
	Dos_CG	Chr04:11894391-11894773	94	1.08e-16	80
	Dos_CG	Chr04:12668556-12670049	106	6.75e-08	67
	Dos_CG	Chr04:15485970-15486315	35	1.99e-05	9
	Dos_CG	Chr04:1695279-1695676	35	7.52e-11	24
	Dos_CG	Chr04:3044795-3044831	63	3.86e-12	26
	Dos_CG	Chr04:42073660-42074235	61	2.25e-11	19
	Dos_CG	Chr04:44084996-44085373	76	7.72e-13	18
	Dos_CG	Chr04:44117393-44119036	55	3.48e-12	32
	Dos_CG	Chr04:44317923-44318325	62	4.05e-24	14
	Dos_CG	Chr04:44329375-44329866	70	1.19e-23	42
	Dos_CG	Chr04:47462442-47462895	191	2.29e-06	30
	Dos_CG	Chr04:48345056-48346805	94	0.000743031	24
	Dos_CG	Chr04:6210271-6210600	145	4.54e-21	78
	Dos_CG	Chr04:6295562-6296019	50	0.00226197	23
	Dos_CG	Chr04:8331605-8332575	67	2.64e-10	41
	Dos_CG	Chr05:10861102-10862397	13	0.0155616	5
	Dos_CG	Chr05:11307536-11307635	21	1.06e-11	6
	Dos_CG	Chr05:12711053-12713171	19	1.07e-09	7
	Dos_CG	Chr05:13181365-13182314	20	4.56e-21	8
	Dos_CG	Chr05:14826452-14828481	19	2.26e-07	11
	Dos_CG	Chr05:15861229-15861875	10	2.51e-19	8
	Dos_CG	Chr05:15862179-15862515	11	4.68e-07	9
	Dos_CG	Chr05:18098306-18098376	6	8.19e-16	4
	Dos_CG	Chr05:19664141-19664778	11	1.52e-13	9
	Dos_CG	Chr05:22063288-22064328	23	0.0203148	7
	Dos_CG	Chr05:22683043-22683472	13	2.89e-12	7
	Dos_CG	Chr05:22707870-22709393	11	3.29e-22	7
	Dos_CG	Chr05:23717061-23717627	30	0.00513162	6
	Dos_CG	Chr05:27295821-27296668	198	1.23e-18	197
	Dos_CG	Chr05:28584285-28584548	159	8.21e-13	91
	Dos_CG	Chr05:28689659-28689879	50	1.2e-05	17
	Dos_CG	Chr05:29410609-29411077	88	1.77e-05	55
	Dos_CG	Chr05:31087260-31087796	84	2.1e-16	70
	Dos_CG	Chr05:31088144-31088496	65	2.23e-16	53
	Dos_CG	Chr05:31600277-31601305	203	1.86e-08	40
	Dos_CG	Chr05:32743614-32744127	28	5.84e-07	18
	Dos_CG	Chr05:3855741-3855920	101	1.27e-19	70
	Dos_CG	Chr05:456797-457105	71	5.32e-09	24
	Dos_CG	Chr05:5455526-5456356	36	2.04e-06	22
	Dos_CG	Chr05:5618006-5618340	70	2.17e-07	35
	Dos_CG	Chr05:6138401-6140026	25	0.00365134	11
	Dos_CG	Chr05:6290372-6291372	70	0.0114388	36
	Dos_CG	Chr05:6844528-6844924	24	1.21e-05	14
	Dos_CG	Chr05:7110760-7111049	80	5.45e-23	69
	Dos_CG	Chr05:7190476-7191320	28	7.57e-05	15
	Dos_CG	Chr05:7639636-7640076	54	2.71e-06	38
	Dos_CG	Chr05:8396655-8397093	10	5.49e-07	5
	Dos_CG	Chr05:8418035-8418502	14	2.04e-20	8
	Dos_CG	Chr05:9515684-9516527	18	4.9e-08	9
	Dos_CG	Chr05:9516849-9517041	16	2.75e-07	8
	Dos_CG	Chr05:9902009-9903098	45	3.54e-10	32
	Dos_CG	Chr06:10319282-10319524	101	9.84e-15	82
	Dos_CG	Chr06:12498770-12499559	127	2.02e-09	56
	Dos_CG	Chr06:12774406-12774558	36	0.00669251	5
	Dos_CG	Chr06:14050526-14050727	66	1.34e-08	15
	Dos_CG	Chr06:14990972-14991440	100	0.000151514	67
	Dos_CG	Chr06:15505725-15505982	102	3.21e-06	87
	Dos_CG	Chr06:18423769-18423845	163	7.72e-14	90
	Dos_CG	Chr06:18926083-18927019	33	8.62e-12	8
	Dos_CG	Chr06:23643795-23644106	11	5e-05	3
	Dos_CG	Chr06:35593994-35594372	84	6.46e-18	74
	Dos_CG	Chr06:37013172-37013394	14	3.49e-06	7
	Dos_CG	Chr06:39862254-39862937	150	1.3e-05	84
	Dos_CG	Chr06:45203892-45205056	93	3.46e-06	48
	Dos_CG	Chr06:4565822-4566082	97	0.00994062	79
	Dos_CG	Chr06:7666600-7667154	18	2.95e-10	18
	Dos_CG	Chr07:12399623-12399944	50	1.51e-09	45
	Dos_CG	Chr07:13429377-13429437	30	3.8e-05	13
	Dos_CG	Chr07:15063404-15064089	47	5.41e-07	9
	Dos_CG	Chr07:16850965-16851125	14	0.00210008	11
	Dos_CG	Chr07:17117921-17118504	320	3.29e-13	284
	Dos_CG	Chr07:39613022-39613539	104	0.000133958	101
	Dos_CG	Chr07:39674055-39675046	35	2.03e-06	16
	Dos_CG	Chr07:41207771-41208647	30	1.53e-21	12
	Dos_CG	Chr07:41590940-41590994	23	9.37e-08	8
	Dos_CG	Chr07:41591639-41592037	28	1.36e-07	25
	Dos_CG	Chr08:10122625-10123041	30	3.61e-05	15
	Dos_CG	Chr08:12128693-12129110	41	2.85e-14	24
	Dos_CG	Chr08:21733862-21734390	40	2.34e-05	31
	Dos_CG	Chr08:21896334-21896628	70	4.36e-05	29
	Dos_CG	Chr08:22058-22333	6	4.27e-07	6
	Dos_CG	Chr08:22595922-22596218	161	2.21e-10	120
	Dos_CG	Chr08:2362839-2363396	62	1.44e-08	27
	Dos_CG	Chr08:29791-30288	42	1.06e-08	11
	Dos_CG	Chr08:39167223-39168203	211	2.29e-16	190
	Dos_CG	Chr08:40063070-40063967	120	4.77e-14	109
	Dos_CG	Chr08:40066762-40067631	184	1.06e-18	113
	Dos_CG	Chr08:40813111-40813954	155	1.38e-24	93
	Dos_CG	Chr08:40891455-40892988	52	6.99e-06	26
	Dos_CG	Chr08:42207412-42207780	177	1.16e-18	127
	Dos_CG	Chr08:42438642-42439269	35	6.35e-15	12
	Dos_CG	Chr08:43057832-43058141	98	9.39e-08	71
	Dos_CG	Chr08:43280489-43280928	28	4.54e-06	6
	Dos_CG	Chr08:45267766-45267902	101	0.00167965	99
	Dos_CG	Chr08:6424094-6424230	99	1.14e-11	21
	Dos_CG	Chr08:6482626-6482930	41	1.2e-05	8
	Dos_CG	Chr08:8872879-8873759	54	1.29e-07	7
	Dos_CG	Chr08:9661429-9661597	27	2.52e-11	9
	Dos_CG	Chr09:2450472-2450503	30	3.46e-18	15
	Dos_CG	Chr09:2527910-2528530	29	1.18e-18	25
	Dos_CG	Chr09:27971616-27974542	45	6.86e-20	40
	Dos_CG	Chr09:29265822-29266238	13	4.61e-08	5
	Dos_CG	Chr09:29364889-29365030	16	2.05e-12	7
	Dos_CG	Chr09:31107314-31108248	165	3.39e-18	118
	Dos_CG	Chr09:32475720-32476527	157	1.7e-14	20
	Dos_CG	Chr09:32476960-32479000	179	9.74e-16	106
	Dos_CG	Chr09:37821570-37822719	147	4.27e-06	44
	Dos_CG	Chr09:39932803-39933441	209	9.54e-12	169
	Dos_CG	Chr09:46660679-46660949	45	2.7e-06	12
	Dos_CG	Chr09:4933923-4934998	227	1.42e-15	209
	Dos_CG	Chr09:5186577-5186986	49	9.14e-09	29
	Dos_CG	Chr09:5187582-5188126	40	8.67e-10	17
	Dos_CG	Chr09:6110118-6111250	137	4.06e-23	40
	Dos_CG	Chr09:7940836-7941444	138	4.98e-07	67
	Dos_CG	Chr10:16695781-16696011	63	3.31e-11	54
	Dos_CG	Chr10:31921618-31922405	28	6.18e-15	13
	Dos_CG	Chr10:31923450-31923766	24	3.92e-15	6
	Dos_CG	Chr10:37414679-37414867	185	1.25e-11	155
	Dos_CG	Chr10:37420424-37421798	86	1.4e-10	80
	Dos_CG	Chr10:37967898-37968001	55	0.00311848	11
	Dos_CG	Chr10:38135349-38135491	144	2.86e-05	94
	Dos_CG	Chr10:38275980-38276113	82	8.51e-14	27
	Dos_CG	Chr10:38917071-38917605	78	6.28e-19	53
	Dos_CG	Chr10:40334356-40335443	200	2.09e-08	57
	Dos_CG	Chr10:40859205-40860268	23	1.72e-16	13
	Dos_CG	Chr10:40861750-40862427	17	4.44e-16	5
	Dos_CG	Chr10:43222289-43222806	102	3.63e-06	55
	Dos_CG	Chr10:43933874-43933979	34	3.6e-06	11
	Dos_CG	Chr10:50549238-50549711	64	9.94e-08	31
	Dos_CG	Chr10:6087516-6087660	83	2.42e-17	17
	Dos_CG	Chr10:7651899-7652802	30	3.83e-06	11
	Dos_CG	Chr11:11975229-11975397	61	3.28e-15	9
	Dos_CG	Chr11:12041071-12043473	39	2.67e-05	9
	Dos_CG	Chr11:13560528-13560748	11	1.29e-05	4
	Dos_CG	Chr11:13904195-13905753	143	2.79e-35	69
	Dos_CG	Chr11:13983355-13985358	176	3.06e-19	68
	Dos_CG	Chr11:14230979-14231294	35	6.54e-08	10
	Dos_CG	Chr11:16191170-16191335	42	1.11e-08	13
	Dos_CG	Chr11:19058851-19059520	100	8.43e-20	11
	Dos_CG	Chr11:20662225-20662451	22	3.6e-07	4
	Dos_CG	Chr11:27405692-27405991	100	2.25e-17	66
	Dos_CG	Chr11:27407119-27407881	108	2.88e-15	69
	Dos_CG	Chr11:27409344-27410505	115	7.53e-19	50
	Dos_CG	Chr11:28468535-28469158	22	4.19e-09	6
	Dos_CG	Chr11:29449118-29449304	57	7.35e-11	35
	Dos_CG	Chr11:29505081-29505498	67	8.76e-07	45
	Dos_CG	Chr11:30181377-30181520	75	3.77e-07	25
	Dos_CG	Chr11:30333141-30333385	18	1.17e-06	8
	Dos_CG	Chr11:32240959-32241608	181	4.01e-10	148
	Dos_CG	Chr11:32663320-32663805	50	0.00430553	38
	Dos_CG	Chr11:32736901-32737230	27	1.56e-05	4
	Dos_CG	Chr12:12138627-12139007	21	1.16e-09	15
	Dos_CG	Chr12:12482171-12483164	61	0.032978	41
	Dos_CG	Chr12:12483581-12484184	55	2.59e-17	14
	Dos_CG	Chr12:12485198-12485729	45	1.05e-07	21
	Dos_CG	Chr12:13276677-13276902	59	6.04e-08	52
	Dos_CG	Chr12:14272786-14273330	94	7.94e-09	53
	Dos_CG	Chr12:14764392-14765052	34	3.88e-15	13
	Dos_CG	Chr12:14836468-14836627	17	1.38e-14	9
	Dos_CG	Chr12:15048266-15048638	108	8.96e-07	88
	Dos_CG	Chr12:15719997-15720185	83	2.22e-06	83
	Dos_CG	Chr12:15838981-15839355	35	0.000245952	35
	Dos_CG	Chr12:16948130-16948525	51	1.75e-07	23
	Dos_CG	Chr12:19032885-19034550	78	7.91e-08	47
	Dos_CG	Chr12:19407326-19407644	20	0.0125431	9
	Dos_CG	Chr12:20141165-20142288	32	0.00473379	13
	Dos_CG	Chr12:20267706-20267995	42	7.28e-06	18
	Dos_CG	Chr12:20917756-20920565	21	0.0011157	15
	Dos_CG	Chr12:21442094-21444069	37	2.62e-07	19
	Dos_CG	Chr12:21445407-21445795	33	8.81e-07	28
	Dos_CG	Chr12:21607806-21608915	17	2.6e-06	6
	Dos_CG	Chr12:22005840-22007402	5	0.000667109	5
	Dos_CG	Chr12:23459329-23459726	8	8.22e-05	5
	Dos_CG	Chr12:24245019-24245218	8	1.17e-19	5
	Dos_CG	Chr12:28159559-28159801	15	1.46e-08	4
	Dos_CG	Chr12:29330858-29331912	12	4.44e-06	7
	Dos_CG	Chr12:30703962-30704123	11	6.38e-08	4
	Dos_CG	Chr12:31889637-31889703	44	1.02e-07	42
	Dos_CG	Chr12:36890156-36890765	44	1.48e-06	15
	Dos_CG	Chr12:38489877-38489998	12	8.88e-11	7
	Dos_CG	Chr12:39066745-39067094	67	8.02e-06	34
	Dos_CG	Chr12:4781407-4782237	102	6.28e-08	21
	Dos_CG	Chr12:7722469-7724580	72	1.12e-13	39
	Dos_CG	Chr12:9702776-9703041	88	1.75e-13	82
	Dos_CG	Chr13:11741199-11742186	105	1.86e-06	67
	Dos_CG	Chr13:11742616-11743201	100	3.14e-06	66
	Dos_CG	Chr13:17419060-17419442	95	6.62e-07	19
	Dos_CG	Chr13:17450036-17450559	39	1.74e-19	20
	Dos_CG	Chr13:17836493-17837427	43	4.47e-09	14
	Dos_CG	Chr13:17898391-17898618	20	1.48e-17	14
	Dos_CG	Chr13:18402032-18403080	68	7.85e-14	50
	Dos_CG	Chr13:21386074-21386633	17	7.64e-18	7
	Dos_CG	Chr13:21558925-21559047	34	1.91e-06	11
	Dos_CG	Chr13:23788242-23789378	61	1.1e-06	30
	Dos_CG	Chr13:24812747-24813799	95	6.66e-06	56
	Dos_CG	Chr13:24814471-24814639	79	3.81e-06	52
	Dos_CG	Chr13:26238976-26240151	158	2.07e-14	51
	Dos_CG	Chr13:26521765-26522088	20	1.19e-11	7
	Dos_CG	Chr13:2839564-2840372	43	0.000105551	26
	Dos_CG	Chr13:35098115-35098544	45	1.07e-07	38
	Dos_CG	Chr13:37845763-37846263	72	1.37e-05	51
	Dos_CG	Chr13:38834500-38835096	25	6.59e-10	9
	Dos_CG	Chr13:38842714-38842958	44	3.1e-10	11
	Dos_CG	Chr13:38848212-38848633	65	7.46e-08	40
	Dos_CG	Chr13:38852097-38852711	77	7.55e-12	44
	Dos_CG	Chr14:13697222-13698234	222	0.000114307	198
	Dos_CG	Chr14:13849636-13850148	120	1.06e-15	113
	Dos_CG	Chr14:14411346-14412208	7	3.7e-21	5
	Dos_CG	Chr14:14414326-14415017	7	4.7e-22	4
	Dos_CG	Chr14:26032170-26032375	45	1.56e-06	31
	Dos_CG	Chr14:29122470-29123126	13	2.81e-05	7
	Dos_CG	Chr14:29182211-29183109	15	0.00713512	4
	Dos_CG	Chr14:31056859-31057905	32	1.37e-24	26
	Dos_CG	Chr14:31402318-31402977	11	1.39e-15	7
	Dos_CG	Chr14:31450262-31450384	37	2.72e-08	17
	Dos_CG	Chr14:32101400-32101834	42	3.31e-09	19
	Dos_CG	Chr14:33356796-33357599	62	4.38e-16	31
	Dos_CG	Chr14:33358880-33359197	63	5.77e-17	35
	Dos_CG	Chr14:34987535-34991837	159	8.09e-06	101
	Dos_CG	Chr14:35014750-35015607	60	5.86e-07	47
	Dos_CG	Chr14:35015953-35016378	58	8.47e-07	43
	Dos_CG	Chr14:39040459-39041198	24	3.78e-06	6
	Dos_CG	Chr14:40854163-40854669	186	3.73e-18	152
	Dos_CG	Chr14:40867146-40867737	276	4.69e-23	185
	Dos_CG	Chr14:40868811-40869442	223	3.43e-21	195
	Dos_CG	Chr14:40869978-40870560	208	1.65e-24	139
	Dos_CG	Chr14:41845881-41846146	36	1.95e-08	34
	Dos_CG	Chr14:44321737-44322520	130	5.39e-19	79
	Dos_CG	Chr14:44347877-44348285	62	3.21e-08	17
	Dos_CG	Chr14:44352688-44353166	74	3.34e-18	57
	Dos_CG	Chr14:44831003-44832729	119	5e-17	42
	Dos_CG	Chr14:45221161-45222162	36	6.08e-17	18
	Dos_CG	Chr14:4558333-4558958	43	2.64e-25	28
	Dos_CG	Chr15:10364410-10364635	12	9.86e-05	8
	Dos_CG	Chr15:11926264-11927079	57	1.51e-09	14
	Dos_CG	Chr15:123014-123255	13	5.18e-07	6
	Dos_CG	Chr15:17083268-17086382	158	1.69e-09	108
	Dos_CG	Chr15:17869890-17869939	173	0.000253248	117
	Dos_CG	Chr15:22330500-22330775	133	0.000330649	42
	Dos_CG	Chr15:23669392-23669860	62	1.04e-07	10
	Dos_CG	Chr15:34832731-34833444	93	0.000612376	37
	Dos_CG	Chr15:37570339-37570800	135	0.000168577	84
	Dos_CG	Chr15:42112179-42112956	203	0.000445168	135
	Dos_CG	Chr15:43154783-43155928	249	1.28e-12	99
	Dos_CG	Chr15:46626272-46626645	72	1.77e-13	49
	Dos_CG	Chr15:47866541-47867128	173	2.71e-15	156
	Dos_CG	Chr15:47867505-47868847	206	3.72e-15	170
	Dos_CG	Chr15:49245088-49245994	134	0.0139111	75
	Dos_CG	Chr15:5502067-5502286	24	4.7e-21	17
	Dos_CG	Chr15:6730782-6730804	79	7.51e-07	59
	Dos_CG	Chr15:8553712-8554423	57	2.51e-06	52
	Dos_CG	Chr16:1639875-1640402	38	2.94e-05	12
	Dos_CG	Chr16:21695810-21696508	103	0.0036022	22
	Dos_CG	Chr16:6695008-6695419	243	3.37e-14	158
	Dos_CG	Chr17:10043859-10043911	87	1.34e-17	66
	Dos_CG	Chr17:12275-12612	56	1.39e-13	44
	Dos_CG	Chr17:13339761-13340236	162	0.00010472	78
	Dos_CG	Chr17:16051848-16052493	107	1.68e-08	30
	Dos_CG	Chr17:19349943-19350339	83	0.0189625	50
	Dos_CG	Chr17:38758098-38758571	34	8.86e-14	20
	Dos_CG	Chr17:38861684-38862281	118	1.2e-12	31
	Dos_CG	Chr17:6341-7435	30	2.12e-15	19
	Dos_CG	Chr17:6425549-6425805	27	5.22e-06	20
	Dos_CG	Chr17:6957324-6957439	64	5.56e-08	27
	Dos_CG	Chr18:10381749-10382716	8	6.28e-11	3
	Dos_CG	Chr18:10562699-10564177	9	0.000442008	7
	Dos_CG	Chr18:11567707-11569754	173	4.7e-12	153
	Dos_CG	Chr18:11576871-11577589	127	3.45e-12	77
	Dos_CG	Chr18:12030220-12030606	114	1.78e-06	37
	Dos_CG	Chr18:12979152-12979970	209	3.4e-08	138
	Dos_CG	Chr18:1654055-1654830	70	0.00119134	34
	Dos_CG	Chr18:17903547-17904392	188	1.61e-14	146
	Dos_CG	Chr18:366948-368444	74	2.94e-15	35
	Dos_CG	Chr18:39970768-39971172	89	9.27e-11	39
	Dos_CG	Chr18:4003898-4004760	138	5.23e-08	92
	Dos_CG	Chr18:4575621-4576356	120	7.71e-05	59
	Dos_CG	Chr18:46595926-46596556	78	1.04e-06	13
	Dos_CG	Chr18:51754996-51755098	58	2.04e-06	12
	Dos_CG	Chr18:5195071-5195348	30	1.46e-05	29
	Dos_CG	Chr18:52154651-52154967	55	0.00976348	9
	Dos_CG	Chr18:56394909-56395176	55	8.29e-08	13
	Dos_CG	Chr18:9605298-9605840	17	0.00015821	11
	Dos_CG	Chr18:9606493-9606977	21	0.00015266	10
	Dos_CG	Chr18:9759799-9760215	58	4.02e-10	28
	Dos_CG	Chr18:9983757-9984054	128	5.25e-10	83
	Dos_CG	Chr19:2684181-2684912	60	2.53e-05	54
	Dos_CG	Chr19:27997795-27998608	72	0.00385915	62
	Dos_CG	Chr19:2850481-2850874	45	3.07e-19	44
	Dos_CG	Chr19:2851210-2851540	39	6.11e-07	38
	Dos_CG	Chr19:30202567-30202829	39	8.28e-07	17
	Dos_CG	Chr19:3167404-3167793	203	1.39e-06	195
	Dos_CG	Chr19:3198139-3198930	72	6.52e-16	32
	Dos_CG	Chr19:36631609-36632050	114	5.23e-18	65
	Dos_CG	Chr19:37473625-37474530	63	8.36e-18	15
	Dos_CG	Chr19:38989657-38989752	71	5.31e-12	56
	Dos_CG	Chr19:397380-397944	169	4.38e-09	160
	Dos_CG	Chr19:4228920-4229298	130	2.85e-06	49
	Dos_CG	Chr19:44107780-44108186	89	6.16e-14	70
	Dos_CG	Chr19:44901947-44902513	46	3.09e-08	11
	Dos_CG	Chr19:4635381-4635633	15	0.00631979	13
	Dos_CG	Chr19:4635971-4637176	18	0.00212634	14
	Dos_CG	Chr19:47943340-47944390	24	2.92e-08	6
	Dos_CG	Chr19:6181885-6182449	121	4.27e-05	24
	Dos_CG	Chr20:10144846-10146180	76	1.22e-20	22
	Dos_CG	Chr20:10151833-10151971	22	4.27e-05	7
	Dos_CG	Chr20:11242653-11244244	43	1.23e-13	19
	Dos_CG	Chr20:19184217-19185622	109	6.02e-15	100
	Dos_CG	Chr20:23210220-23211241	70	6.28e-17	40
	Dos_CG	Chr20:23326059-23327049	78	1.3e-15	66
	Dos_CG	Chr20:24536953-24537651	29	2.59e-16	23
	Dos_CG	Chr20:24569908-24570238	27	9.71e-15	16
	Dos_CG	Chr20:28970934-28971537	210	2.58e-15	42
	Dos_CG	Chr20:30909870-30910035	125	2.71e-14	30
	Dos_CG	Chr20:31835687-31836088	92	2.31e-16	50
	Dos_CG	Chr20:31979766-31980760	80	2.68e-17	30
	Dos_CG	Chr20:31983032-31983731	52	3.21e-07	46
	Dos_CG	Chr20:33125755-33126205	64	9.38e-08	21
	Dos_CG	Chr20:33367401-33367742	60	3.14e-17	45
	Dos_CG	Chr20:33368047-33368164	57	5.68e-17	44
	Dos_CG	Chr20:33379295-33380137	36	1.29e-15	16
	Dos_CG	Chr20:34352460-34352891	65	1.59e-06	19
	Dos_CG	Chr20:3481592-3482171	16	8.11e-13	10
	Dos_CG	Chr20:37543693-37543923	25	2.65e-05	18
	Dos_CG	Chr20:39790905-39791213	68	7.73e-08	21
	Dos_CG	Chr20:40360668-40361194	69	2.34e-15	52
	Dos_CG	Chr20:4930535-4930780	31	1.79e-07	11
	Dos_CG	Chr20:4982432-4983761	20	6.47e-06	10
	Dos_CG	Chr20:7342345-7343431	91	3.69e-17	67
	Dos_CG	Chr20:8055931-8056522	5	5.69e-10	3
	Dos_CG	Chr20:8504428-8504569	58	3.75e-06	33
	Dos_CG	Chr20:8537046-8537133	106	2.49e-13	66
	Dos_CG	Chr20:8767268-8767815	25	0.000125671	9
	Dos_CG	Chr20:989496-990133	83	1.25e-16	31
	Dos_CHG	Chr01:37822634-37823034	172	2.92e-06	147
	Dos_CHG	Chr01:37824162-37826383	178	6.66e-06	152
	Dos_CHG	Chr01:47687819-47688203	47	7.37e-17	38
	Dos_CHG	Chr01:47689465-47689851	43	6.46e-19	28
	Dos_CHG	Chr01:47696685-47697606	145	9.62e-24	44
	Dos_CHG	Chr01:53508815-53510206	21	4.76e-16	10
	Dos_CHG	Chr01:53788449-53788698	64	0.00141239	48
	Dos_CHG	Chr01:6917036-6919275	42	6.26e-23	21
	Dos_CHG	Chr02:13208253-13208337	34	1.76e-10	13
	Dos_CHG	Chr02:13209970-13210970	52	5.01e-09	27
	Dos_CHG	Chr02:29727099-29727819	75	2.43e-06	31
	Dos_CHG	Chr02:31121286-31121804	72	0.00051287	29
	Dos_CHG	Chr02:32112331-32113262	389	5.56e-10	308
	Dos_CHG	Chr02:37881078-37881272	65	2.12e-10	28
	Dos_CHG	Chr03:26848039-26848336	75	9.49e-15	36
	Dos_CHG	Chr03:27017215-27018408	41	7.33e-16	23
	Dos_CHG	Chr03:29380846-29382446	59	1.84e-10	16
	Dos_CHG	Chr03:30447225-30448150	55	2.04e-15	16
	Dos_CHG	Chr03:30523512-30524116	92	4.69e-06	62
	Dos_CHG	Chr03:32168263-32168731	36	2.19e-20	24
	Dos_CHG	Chr03:32210136-32210538	39	8.81e-14	16
	Dos_CHG	Chr03:32451592-32451824	104	1.25e-05	61
	Dos_CHG	Chr03:32508015-32509651	37	1.68e-06	19
	Dos_CHG	Chr03:32578491-32580917	118	1.51e-07	104
	Dos_CHG	Chr03:32619141-32619837	143	0.000143018	133
	Dos_CHG	Chr03:36661883-36662276	45	3.09e-07	21
	Dos_CHG	Chr03:45770787-45770998	27	0.00997322	17
	Dos_CHG	Chr04:12670595-12670835	84	1.23e-08	41
	Dos_CHG	Chr04:42073784-42074078	55	6.24e-13	36
	Dos_CHG	Chr04:48346973-48347531	88	4.8e-09	23
	Dos_CHG	Chr04:6210277-6210543	143	6.97e-21	76
	Dos_CHG	Chr04:8331121-8332501	67	1.63e-10	41
	Dos_CHG	Chr05:10879433-10879641	34	6.4e-08	19
	Dos_CHG	Chr05:11840634-11840979	20	1.74e-22	10
	Dos_CHG	Chr05:12710133-12710871	21	1.92e-11	14
	Dos_CHG	Chr05:12711642-12713528	17	4.2e-09	3
	Dos_CHG	Chr05:13181219-13182351	23	7.24e-21	10
	Dos_CHG	Chr05:14826559-14828397	19	6.1e-07	11
	Dos_CHG	Chr05:15861234-15862585	11	4.43e-24	10
	Dos_CHG	Chr05:19664170-19664795	11	1.22e-12	10
	Dos_CHG	Chr05:22682927-22683601	14	5.38e-12	7
	Dos_CHG	Chr05:22706101-22708802	13	6.48e-22	9
	Dos_CHG	Chr05:23714125-23714489	28	1.53e-08	11
	Dos_CHG	Chr05:25715337-25716468	41	9.23e-20	25
	Dos_CHG	Chr05:26148017-26149450	110	0.000921523	95
	Dos_CHG	Chr05:27074812-27074930	144	1.08e-19	24
	Dos_CHG	Chr05:27295178-27296916	222	1.13e-07	213
	Dos_CHG	Chr05:28689674-28689959	52	2.76e-06	18
	Dos_CHG	Chr05:31086890-31088383	90	2.87e-16	73
	Dos_CHG	Chr05:32189781-32191231	55	1.08e-16	22
	Dos_CHG	Chr05:4564507-4564783	54	5.9e-17	50
	Dos_CHG	Chr05:5455914-5456353	35	1.56e-06	26
	Dos_CHG	Chr05:7110740-7110976	80	7.68e-22	75
	Dos_CHG	Chr05:9515538-9517115	20	4.68e-09	11
	Dos_CHG	Chr06:19476487-19477180	98	2.02e-20	77
	Dos_CHG	Chr06:23644021-23644072	11	4.29e-05	3
	Dos_CHG	Chr06:2960133-2960282	79	2.78e-11	39
	Dos_CHG	Chr06:35593219-35594368	84	8.3e-07	68
	Dos_CHG	Chr06:37013334-37013414	14	8.75e-11	4
	Dos_CHG	Chr07:16851007-16851248	14	0.000137744	11
	Dos_CHG	Chr07:17485581-17487092	105	0.00538105	94
	Dos_CHG	Chr07:39208808-39209160	57	1.38e-11	27
	Dos_CHG	Chr07:39613037-39614092	111	4.07e-05	107
	Dos_CHG	Chr08:21733871-21735402	44	1.03e-05	31
	Dos_CHG	Chr08:28425-29554	40	5.6e-18	34
	Dos_CHG	Chr08:39167442-39168342	209	5.42e-16	189
	Dos_CHG	Chr08:43057842-43058243	98	2.46e-08	80
	Dos_CHG	Chr08:6297891-6298196	41	2.3e-17	15
	Dos_CHG	Chr09:14726-14943	42	4.51e-11	21
	Dos_CHG	Chr09:16606226-16607077	63	9.45e-08	24
	Dos_CHG	Chr09:2528076-2528529	26	3.63e-19	19
	Dos_CHG	Chr09:31107368-31108268	162	2.83e-18	117
	Dos_CHG	Chr09:4934027-4935465	242	2.38e-14	114
	Dos_CHG	Chr10:37414681-37414914	185	1.6e-11	149
	Dos_CHG	Chr10:37420412-37422198	88	3.98e-10	78
	Dos_CHG	Chr10:38135426-38135513	144	2.82e-05	94
	Dos_CHG	Chr10:40859194-40860223	23	1.56e-14	9
	Dos_CHG	Chr10:40861299-40861644	18	1.41e-14	11
	Dos_CHG	Chr10:45869991-45870270	22	1.09e-06	13
	Dos_CHG	Chr10:51054574-51055120	78	3.7e-17	28
	Dos_CHG	Chr10:6073495-6073776	33	4e-12	15
	Dos_CHG	Chr11:13933905-13934217	124	6.35e-19	31
	Dos_CHG	Chr11:13937534-13937752	72	1.53e-07	26
	Dos_CHG	Chr11:13983700-13986006	189	6.36e-19	74
	Dos_CHG	Chr11:13986441-13986826	165	6.15e-19	43
	Dos_CHG	Chr11:19026107-19027747	116	2.93e-07	79
	Dos_CHG	Chr11:20662097-20662478	23	8.12e-17	3
	Dos_CHG	Chr11:26633956-26634032	23	1.5e-12	17
	Dos_CHG	Chr11:26949200-26949468	68	7.23e-19	33
	Dos_CHG	Chr11:27405556-27408381	125	1.36e-14	31
	Dos_CHG	Chr11:27408785-27410547	119	4.68e-13	53
	Dos_CHG	Chr11:28896186-28897398	97	6.3e-17	54
	Dos_CHG	Chr11:29197730-29198159	28	6.86e-15	11
	Dos_CHG	Chr11:29199708-29200265	29	4.42e-16	10
	Dos_CHG	Chr11:29387429-29387554	41	2.45e-09	22
	Dos_CHG	Chr11:30790473-30790745	182	2.91e-07	68
	Dos_CHG	Chr12:12137491-12137814	24	7.33e-09	17
	Dos_CHG	Chr12:12483555-12486342	60	4.57e-07	23
	Dos_CHG	Chr12:14995358-14995811	16	8.18e-18	13
	Dos_CHG	Chr12:15048363-15048654	106	1.19e-06	75
	Dos_CHG	Chr12:15883167-15884412	53	3.5e-09	50
	Dos_CHG	Chr12:16505377-16505540	41	0.000545687	31
	Dos_CHG	Chr12:18876118-18877091	41	3.03e-19	37
	Dos_CHG	Chr12:20917673-20917984	21	0.00404796	15
	Dos_CHG	Chr12:21441915-21444132	38	3.5e-06	33
	Dos_CHG	Chr12:21444517-21446129	39	7.41e-06	33
	Dos_CHG	Chr12:21607101-21607947	19	5.77e-06	17
	Dos_CHG	Chr12:21608461-21608990	17	1.2e-06	14
	Dos_CHG	Chr12:23459536-23459730	8	2.58e-05	5
	Dos_CHG	Chr12:23572684-23574030	10	8.77e-07	7
	Dos_CHG	Chr12:25681140-25682690	20	7.29e-15	13
	Dos_CHG	Chr12:29330770-29331542	12	1.31e-06	7
	Dos_CHG	Chr12:37818654-37819125	10	9.62e-20	9
	Dos_CHG	Chr12:37819159-37824762	55	8.94e-07	27
	Dos_CHG	Chr12:9703116-9703326	86	4.28e-11	78
	Dos_CHG	Chr13:17898393-17898569	20	1.22e-16	15
	Dos_CHG	Chr13:18094431-18094784	84	8.52e-12	68
	Dos_CHG	Chr13:18402018-18403129	69	4.85e-13	49
	Dos_CHG	Chr13:18418672-18419192	127	5.06e-05	33
	Dos_CHG	Chr13:21386016-21386545	18	7.16e-17	6
	Dos_CHG	Chr13:24479071-24479379	31	6.68e-17	13
	Dos_CHG	Chr13:24812826-24814279	97	1.29e-16	34
	Dos_CHG	Chr13:26235456-26239077	172	3.48e-14	69
	Dos_CHG	Chr13:35275685-35275904	182	3.14e-09	146
	Dos_CHG	Chr13:38851979-38852448	78	1.55e-11	43
	Dos_CHG	Chr13:42266182-42267911	23	4.04e-08	14
	Dos_CHG	Chr14:14411243-14412164	7	3.44e-07	5
	Dos_CHG	Chr14:14414443-14414623	7	5.3e-08	4
	Dos_CHG	Chr14:29182316-29184162	15	0.000280768	4
	Dos_CHG	Chr14:31056314-31057884	34	6.08e-24	26
	Dos_CHG	Chr14:31062693-31063004	56	1.06e-24	34
	Dos_CHG	Chr14:32277585-32277690	36	0.00229786	35
	Dos_CHG	Chr14:32277945-32278083	36	0.000652133	34
	Dos_CHG	Chr14:33130125-33130213	128	1.03e-08	61
	Dos_CHG	Chr14:33356836-33357694	63	1.4e-13	43
	Dos_CHG	Chr14:33358205-33359165	64	2.04e-13	45
	Dos_CHG	Chr14:34987648-34988339	142	6.08e-22	64
	Dos_CHG	Chr14:34988340-34988457	128	6.19e-21	74
	Dos_CHG	Chr14:34988854-34989368	123	2.38e-22	53
	Dos_CHG	Chr14:35014792-35016955	64	1.74e-22	38
	Dos_CHG	Chr14:40855508-40856232	226	4.28e-09	184
	Dos_CHG	Chr14:40870257-40871596	225	7.93e-11	138
	Dos_CHG	Chr14:40917921-40918311	170	1.25e-09	125
	Dos_CHG	Chr14:40949253-40950131	65	1.11e-21	32
	Dos_CHG	Chr14:41717231-41718271	43	7.83e-17	13
	Dos_CHG	Chr14:42802533-42803294	111	1.75e-18	97
	Dos_CHG	Chr14:44318891-44319470	169	1.93e-22	92
	Dos_CHG	Chr14:44321628-44322250	127	1.51e-19	77
	Dos_CHG	Chr14:44352597-44353440	76	2.07e-12	60
	Dos_CHG	Chr14:44831069-44832774	118	9.21e-17	40
	Dos_CHG	Chr14:45221203-45222398	38	7.29e-17	19
	Dos_CHG	Chr14:4557361-4558934	47	1.08e-23	33
	Dos_CHG	Chr14:48748552-48749298	54	6.14e-18	34
	Dos_CHG	Chr15:43155077-43157061	246	6.81e-11	125
	Dos_CHG	Chr15:44293990-44295165	165	2.09e-06	110
	Dos_CHG	Chr15:47866424-47867757	189	2.27e-15	99
	Dos_CHG	Chr16:11435224-11435736	33	8.93e-06	10
	Dos_CHG	Chr16:1639850-1640378	38	2.75e-05	16
	Dos_CHG	Chr16:21695794-21696411	103	0.00380731	22
	Dos_CHG	Chr16:27516383-27517464	301	7.18e-09	133
	Dos_CHG	Chr16:30920392-30920715	19	2.25e-06	8
	Dos_CHG	Chr16:5677369-5677567	171	1.14e-09	134
	Dos_CHG	Chr16:6694511-6695334	248	3.7e-14	182
	Dos_CHG	Chr16:7101737-7102281	51	7.98e-07	15
	Dos_CHG	Chr17:3589966-3590082	86	4.39e-13	63
	Dos_CHG	Chr17:4170617-4171189	68	0.00977339	15
	Dos_CHG	Chr18:11331965-11332077	89	1.47e-13	63
	Dos_CHG	Chr18:11567768-11570769	173	4.81e-12	146
	Dos_CHG	Chr18:11577130-11577465	124	5.96e-12	74
	Dos_CHG	Chr18:366794-367481	69	4.81e-10	30
	Dos_CHG	Chr18:367818-368387	70	3.76e-13	30
	Dos_CHG	Chr18:4575630-4576365	120	0.000100399	59
	Dos_CHG	Chr18:47793738-47794087	200	6.9e-05	153
	Dos_CHG	Chr18:9759719-9760042	65	4.34e-10	35
	Dos_CHG	Chr18:9983716-9983949	126	2.04e-09	83
	Dos_CHG	Chr19:1891314-1891709	49	2.68e-08	20
	Dos_CHG	Chr19:29342669-29343255	169	5.16e-06	102
	Dos_CHG	Chr19:3198179-3199038	72	8.64e-16	25
	Dos_CHG	Chr19:37474006-37474353	54	6.46e-18	11
	Dos_CHG	Chr19:3909425-3909866	22	1.25e-17	7
	Dos_CHG	Chr19:4229070-4229510	131	1.21e-05	49
	Dos_CHG	Chr19:4240884-4242555	227	1.65e-08	72
	Dos_CHG	Chr19:44107815-44108299	91	4.97e-08	55
	Dos_CHG	Chr19:4635364-4635837	16	0.00147304	14
	Dos_CHG	Chr20:10145792-10148946	71	8.34e-18	39
	Dos_CHG	Chr20:10153647-10154649	41	5.84e-06	19
	Dos_CHG	Chr20:11242934-11243971	42	3.3e-15	30
	Dos_CHG	Chr20:11958700-11959207	46	2.82e-06	18
	Dos_CHG	Chr20:19183831-19185621	113	3.29e-14	103
	Dos_CHG	Chr20:19519343-19520180	82	2.14e-14	46
	Dos_CHG	Chr20:24533175-24533629	42	5.79e-16	32
	Dos_CHG	Chr20:24537392-24537477	28	4.14e-16	22
	Dos_CHG	Chr20:28972979-28973328	193	1.03e-07	155
	Dos_CHG	Chr20:29655950-29656938	97	4.9e-17	51
	Dos_CHG	Chr20:33367332-33368172	60	5.99e-17	44
	Dos_CHG	Chr20:33379235-33380480	40	1.89e-15	15
	Dos_CHG	Chr20:4982621-4983539	20	2.27e-18	14
	Dos_CHG	Chr20:4984144-4984925	19	4.75e-18	13
	Dos_CHG	Chr20:8756341-8756916	133	7.13e-07	103
	Dos_CHH	Chr04:45921198-45921294	123	4.39e-08	76
	Dos_CHH	Chr12:18862979-18863098	96	8.91e-13	82
	Dos_CHH	Chr13:17449539-17449574	37	3.07e-09	25
	Dos_CHH	Chr13:38842783-38842800	44	5.84e-09	11
	Dos_CHH	Chr15:3063797-3063896	90	0.000341681	70
	Imp_CG	Chr01:24807740-24808576	12	1.07e-14	9
	Imp_CG	Chr01:3032641-3033400	212	2.58e-05	138
	Imp_CG	Chr01:3399446-3399787	189	3.26e-09	145
	Imp_CG	Chr01:34072529-34073842	142	7.32e-15	54
	Imp_CG	Chr01:40816884-40817024	74	9.96e-09	24
	Imp_CG	Chr01:42014795-42015450	68	8.41e-08	53
	Imp_CG	Chr01:42019164-42020462	53	1.13e-08	41
	Imp_CG	Chr01:42046449-42047116	18	7.16e-09	12
	Imp_CG	Chr01:42049286-42049383	11	1.21e-08	8
	Imp_CG	Chr01:50204696-50205287	31	5.49e-11	20
	Imp_CG	Chr01:8429267-8429646	53	3.24e-16	37
	Imp_CG	Chr01:9259966-9260967	82	0.00539007	61
	Imp_CG	Chr02:12190836-12191040	53	0.000612365	15
	Imp_CG	Chr02:26807771-26808222	45	1.34e-08	38
	Imp_CG	Chr02:30177873-30178060	32	1.91e-06	22
	Imp_CG	Chr02:40173103-40178977	137	1.07e-16	84
	Imp_CG	Chr02:40179278-40180074	136	8.31e-16	104
	Imp_CG	Chr02:40318511-40321075	53	2.71e-16	27
	Imp_CG	Chr02:7343393-7344183	128	2.41e-07	28
	Imp_CG	Chr03:25245595-25246384	15	1.05e-06	3
	Imp_CG	Chr03:25246702-25247588	20	1.82e-06	6
	Imp_CG	Chr03:40876916-40877134	64	7.61e-11	35
	Imp_CG	Chr04:12668378-12670049	112	4.52e-08	71
	Imp_CG	Chr04:12776826-12776922	60	3.5e-08	29
	Imp_CG	Chr04:15477220-15477719	40	7.51e-09	18
	Imp_CG	Chr04:15485970-15486315	35	1.99e-05	9
	Imp_CG	Chr04:18566616-18566955	59	2.16e-10	37
	Imp_CG	Chr04:18624062-18624678	187	1.29e-10	112
	Imp_CG	Chr04:22465741-22467108	108	4.45e-10	104
	Imp_CG	Chr04:22731650-22732572	120	5.04e-10	119
	Imp_CG	Chr04:25618925-25619606	97	5.48e-10	85
	Imp_CG	Chr04:40172141-40172312	183	7.86e-05	163
	Imp_CG	Chr04:40173313-40174491	155	5.33e-06	141
	Imp_CG	Chr04:40970416-40970949	58	1.47e-09	24
	Imp_CG	Chr04:42743427-42743548	40	4.71e-12	28
	Imp_CG	Chr04:42743856-42744207	42	5.47e-12	37
	Imp_CG	Chr04:4459000-4459067	42	3.98e-10	14
	Imp_CG	Chr04:4459730-4460126	52	1.23e-05	35
	Imp_CG	Chr05:41941687-41941908	61	1.24e-08	32
	Imp_CG	Chr06:13144596-13145042	32	0.00210623	7
	Imp_CG	Chr06:2488428-2488689	75	4.52e-09	42
	Imp_CG	Chr06:2508965-2509205	33	5.59e-10	12
	Imp_CG	Chr06:35893236-35894511	43	2.47e-05	20
	Imp_CG	Chr06:38097574-38099336	16	7.56e-14	7
	Imp_CG	Chr06:39484531-39484911	310	1.4e-15	252
	Imp_CG	Chr06:40050159-40051794	220	8.35e-13	175
	Imp_CG	Chr06:41482708-41483198	107	2.25e-06	65
	Imp_CG	Chr06:41607108-41607289	250	2.28e-12	170
	Imp_CG	Chr06:43723865-43724315	147	2.17e-05	107
	Imp_CG	Chr06:43831952-43832417	80	1.88e-08	34
	Imp_CG	Chr06:44125974-44126545	82	3.23e-08	19
	Imp_CG	Chr07:19388515-19388971	167	1.7e-05	27
	Imp_CG	Chr08:12167453-12168731	50	2.16e-15	15
	Imp_CG	Chr08:18233052-18233371	127	1.4e-07	49
	Imp_CG	Chr08:36533032-36533374	93	1.22e-09	69
	Imp_CG	Chr08:37679581-37679741	58	6.84e-15	45
	Imp_CG	Chr08:39282535-39283147	28	1.53e-10	18
	Imp_CG	Chr08:42438557-42439270	36	5.93e-15	12
	Imp_CG	Chr08:6803557-6803611	28	1.44e-08	11
	Imp_CG	Chr09:28674535-28674822	116	4.59e-10	105
	Imp_CG	Chr09:6996901-6997041	55	2.65e-06	27
	Imp_CG	Chr10:25613300-25613915	75	1.27e-06	20
	Imp_CG	Chr10:29633806-29633954	105	1.26e-09	76
	Imp_CG	Chr10:31921618-31922405	28	6.18e-15	13
	Imp_CG	Chr10:31923450-31923766	24	3.92e-15	6
	Imp_CG	Chr10:33288021-33288694	44	1.1e-06	13
	Imp_CG	Chr10:50065005-50065200	20	1.12e-11	9
	Imp_CG	Chr10:5837113-5837371	39	1.66e-11	7
	Imp_CG	Chr10:7066480-7067310	63	1.99e-05	55
	Imp_CG	Chr10:9569818-9570064	187	3.2e-09	98
	Imp_CG	Chr11:1824003-1824616	201	3.64e-10	139
	Imp_CG	Chr11:24420599-24420691	60	1.91e-05	37
	Imp_CG	Chr11:32571227-32571552	34	3.24e-05	31
	Imp_CG	Chr11:6745732-6746282	154	4.74e-08	115
	Imp_CG	Chr12:13379079-13379933	33	2.91e-08	30
	Imp_CG	Chr12:14272786-14273330	94	7.94e-09	53
	Imp_CG	Chr12:14630770-14631474	44	1.06e-07	22
	Imp_CG	Chr12:15258103-15258886	27	5.96e-08	14
	Imp_CG	Chr12:15919419-15919635	18	4.21e-07	5
	Imp_CG	Chr12:15920098-15920256	23	9.22e-07	17
	Imp_CG	Chr12:16254874-16255098	107	1.18e-07	77
	Imp_CG	Chr12:16502555-16503243	41	2.19e-05	13
	Imp_CG	Chr12:16640507-16641649	82	2.28e-07	61
	Imp_CG	Chr12:16843485-16844391	43	3.57e-06	10
	Imp_CG	Chr12:16948130-16948526	51	1.83e-07	23
	Imp_CG	Chr12:17173701-17175752	89	1.18e-06	37
	Imp_CG	Chr12:17583988-17584531	40	8.79e-05	26
	Imp_CG	Chr12:18345075-18345524	79	4.31e-05	30
	Imp_CG	Chr12:18468760-18469199	67	1.13e-07	53
	Imp_CG	Chr12:20586958-20587237	69	4.43e-08	63
	Imp_CG	Chr12:20738371-20739429	51	8.1e-08	49
	Imp_CG	Chr12:238880-239048	66	8.48e-09	39
	Imp_CG	Chr12:33541727-33542573	98	6.68e-13	51
	Imp_CG	Chr12:9465421-9465634	94	1.27e-10	91
	Imp_CG	Chr13:10160557-10160890	65	3.84e-09	20
	Imp_CG	Chr13:11741199-11742186	105	1.86e-06	67
	Imp_CG	Chr13:11742616-11743201	100	3.14e-06	66
	Imp_CG	Chr13:11841371-11841665	92	0.00443665	41
	Imp_CG	Chr13:12353668-12354691	91	5.97e-14	29
	Imp_CG	Chr13:23857037-23857354	59	3.51e-07	26
	Imp_CG	Chr13:24808440-24809677	87	3.3e-12	46
	Imp_CG	Chr13:37813739-37813813	34	9.41e-08	12
	Imp_CG	Chr13:45515247-45515597	56	6.99e-05	19
	Imp_CG	Chr14:32788719-32789039	150	1.54e-15	96
	Imp_CG	Chr14:41844129-41844902	51	0.0008616	19
	Imp_CG	Chr14:41845880-41846146	36	1.95e-08	34
	Imp_CG	Chr14:43123483-43124006	114	1.17e-11	31
	Imp_CG	Chr14:43765496-43767077	153	6.58e-13	146
	Imp_CG	Chr14:45849551-45850045	46	0.00124397	19
	Imp_CG	Chr15:11640562-11642214	172	0.00255438	80
	Imp_CG	Chr15:22330573-22330775	132	0.000325468	42
	Imp_CG	Chr16:31157776-31158457	95	5.17e-05	49
	Imp_CG	Chr16:32133835-32133923	66	4.76e-12	39
	Imp_CG	Chr16:33236125-33236952	7	0.000173832	7
	Imp_CG	Chr16:33350919-33352092	275	6.48e-09	99
	Imp_CG	Chr17:16051848-16052493	107	1.68e-08	30
	Imp_CG	Chr17:33101520-33101614	72	2.68e-05	28
	Imp_CG	Chr17:38758098-38758571	34	8.86e-14	20
	Imp_CG	Chr17:5031734-5031923	67	0.00101915	15
	Imp_CG	Chr18:10381749-10382869	8	6.12e-11	3
	Imp_CG	Chr18:10562771-10564177	9	0.000475234	7
	Imp_CG	Chr18:1654055-1654830	70	0.00119134	34
	Imp_CG	Chr18:17235738-17236062	172	1.6e-13	65
	Imp_CG	Chr18:17436785-17437304	47	5.11e-06	35
	Imp_CG	Chr18:17443695-17443789	97	8.94e-10	31
	Imp_CG	Chr18:17682506-17682915	54	4.08e-11	21
	Imp_CG	Chr18:17683217-17683586	58	1.91e-10	39
	Imp_CG	Chr18:33174845-33175729	35	0.000416508	7
	Imp_CG	Chr18:3739862-3740396	101	2.65e-10	31
	Imp_CG	Chr18:40018659-40018926	49	2.99e-14	26
	Imp_CG	Chr18:40453003-40455531	71	4.43e-15	46
	Imp_CG	Chr18:4063459-4064847	37	2.21e-15	20
	Imp_CG	Chr18:41408661-41409285	364	6.65e-10	257
	Imp_CG	Chr18:42524933-42525501	58	1.32e-05	12
	Imp_CG	Chr18:47593101-47593699	357	4.17e-10	265
	Imp_CG	Chr18:9983757-9983939	126	5.44e-10	81
	Imp_CG	Chr19:3205848-3205960	94	5.26e-09	48
	Imp_CG	Chr19:3793947-3794600	78	6e-11	63
	Imp_CG	Chr19:38590367-38590699	174	6.32e-13	107
	Imp_CG	Chr19:42859022-42859150	60	4.12e-05	26
	Imp_CG	Chr20:3098206-3098726	125	5.31e-11	60
	Imp_CHG	Chr01:27323535-27323598	47	1.12e-07	9
	Imp_CHG	Chr01:27323662-27323817	47	3.76e-07	18
	Imp_CHG	Chr01:35576973-35577420	93	1.94e-13	87
	Imp_CHG	Chr01:42017739-42018121	62	1.27e-07	52
	Imp_CHG	Chr01:42018470-42020270	62	5.27e-09	48
	Imp_CHG	Chr01:42046306-42047108	19	1.99e-08	13
	Imp_CHG	Chr02:40179878-40180029	132	1.01e-16	110
	Imp_CHG	Chr04:15477195-15479168	40	9.87e-10	17
	Imp_CHG	Chr04:15516490-15516802	50	4.5e-08	12
	Imp_CHG	Chr04:15588922-15592110	72	5.18e-10	14
	Imp_CHG	Chr04:17231365-17232371	69	0.000158698	52
	Imp_CHG	Chr04:38179305-38179547	25	4.23e-09	5
	Imp_CHG	Chr04:40970396-40970916	57	1.55e-09	24
	Imp_CHG	Chr04:4336338-4336971	39	4.09e-09	28
	Imp_CHG	Chr06:2508766-2509270	33	5.72e-09	22
	Imp_CHG	Chr06:38097635-38099575	16	2.03e-13	6
	Imp_CHG	Chr06:38208338-38208518	16	6.45e-14	9
	Imp_CHG	Chr06:41582203-41582565	165	1.57e-14	59
	Imp_CHG	Chr08:20456370-20456693	89	3.52e-12	46
	Imp_CHG	Chr10:31709252-31709497	10	3.67e-12	3
	Imp_CHG	Chr10:50065034-50065129	19	1.4e-11	9
	Imp_CHG	Chr12:13379169-13379815	31	4.62e-08	28
	Imp_CHG	Chr12:14272825-14273312	94	1.21e-08	43
	Imp_CHG	Chr12:14629979-14631328	48	1.63e-07	40
	Imp_CHG	Chr12:15256980-15258642	27	4.82e-07	27
	Imp_CHG	Chr12:15757292-15757693	40	0.0103329	40
	Imp_CHG	Chr12:15759273-15759643	10	1.45e-08	10
	Imp_CHG	Chr12:15883167-15884414	53	3.68e-09	50
	Imp_CHG	Chr12:15919445-15920485	24	2.74e-06	24
	Imp_CHG	Chr12:16502460-16502958	41	2.3e-05	13
	Imp_CHG	Chr12:16640378-16641938	88	5.24e-07	67
	Imp_CHG	Chr12:17173885-17174695	84	5.28e-06	59
	Imp_CHG	Chr12:17174881-17175083	76	2.12e-06	36
	Imp_CHG	Chr12:20738106-20739514	53	1.08e-07	49
	Imp_CHG	Chr12:23510808-23511988	9	4.45e-08	5
	Imp_CHG	Chr12:23513060-23513243	14	4.62e-08	9
	Imp_CHG	Chr13:24809496-24809585	84	1.23e-11	42
	Imp_CHG	Chr15:23321116-23321529	89	7.16e-07	18
	Imp_CHG	Chr15:41944389-41944774	93	2.02e-07	28
	Imp_CHG	Chr16:24286344-24287190	145	0.000121336	126
	Imp_CHG	Chr16:33235940-33236923	7	0.000332803	7
	Imp_CHG	Chr16:33351001-33352266	280	2.57e-09	117
	Imp_CHG	Chr17:38758100-38758592	34	1.32e-13	20
	Imp_CHG	Chr18:10381426-10382761	8	6.51e-11	3
	Imp_CHG	Chr18:17153747-17155281	198	8.37e-12	134
	Imp_CHG	Chr18:17682540-17683210	56	6.46e-11	22
	Imp_CHG	Chr18:33175348-33175571	35	0.000386954	7
	Imp_CHG	Chr18:40020102-40020851	51	3.05e-11	29
	Imp_CHG	Chr18:45142931-45143566	78	4.46e-15	52
	Imp_CHG	Chr18:46696178-46696273	187	3.9e-10	97
	Imp_CHG	Chr18:47327238-47327765	166	1.32e-15	37
	Imp_CHG	Chr18:47593417-47593949	333	1.63e-09	261
	Imp_CHG	Chr18:9983716-9983949	126	2.04e-09	83
	Imp_CHH	Chr02:40665786-40665901	54	4.92e-08	43
	Imp_CHH	Chr09:41062190-41062211	94	0.000421129	33
	Imp_CHH	Chr11:10002497-10002540	52	0.000631732	48
	Imp_CHH	Chr13:25533445-25533511	103	5.84e-05	25
	Imp_CHH	Chr14:9247013-9247045	61	0.00182764	49
