# Supplementary material for: DNA methylation footprints during soybean domestication and improvement
Source: Genome Biol. 2018 Sep 10;19:128. doi: 10.1186/s13059-018-1516-z (PMC6130073; doi:10.1186/s13059-018-1516-z)
Supplement: Supplementary file 10 — Table S9. GO and KEGG pathway enrichments of different “pure DMR” types. (XLSX 9 kb) [file 13059_2018_1516_MOESM10_ESM.xlsx]

## Sheet: S9
	Table S9. GO and KEGG pathway enrichments for different ‘pure DMR‘ types
	Process	Group	Include gene #	GO enrichment	Pathway enrichment
	Domestication	Pure u-CG-DMR	1420	Y	Y
		Pure o-CG/CHG-DMR	83	Y	N
		Pure u-CHG-DMR	44	N	N
		Pure CHH-DMR	2	ND	ND
	Improvement	Pure u-CG-DMR	177	N	N
		Pure o-CG/CHG-DMR	7	N	N
		Pure u-CHG-DMR	19	N	N
		Pure CHH-DMR	1	ND	ND
	Y: Yes, there were enrichment GO terms or KEGG pathway (q<0.05 and n>4);
	N: No, there was no enrichment GO terms and KEGG pathway (q<0.05 and n>4);
	ND: GO or KEGG pathway did not detect due to few genes for analysis.
