# Supplementary material for: DNA methylation footprints during soybean domestication and improvement
Source: Genome Biol. 2018 Sep 10;19:128. doi: 10.1186/s13059-018-1516-z (PMC6130073; doi:10.1186/s13059-018-1516-z)
Supplement: Supplementary file 11 — Table S10. List of “pure Dos_CG-DMR” overlapping genes encoding enzymes involved in carbohydrate metabolism pathways. (XLSX 11 kb) [file 13059_2018_1516_MOESM11_ESM.xlsx]

## Sheet: S10
	Table 10. List of 'pure Dos_CG-DMRs‘ overlapped genes encoding enzymes involved in carbohydrate metabolism pathways
	Process	EC	Gene	Annotation
	Carbohydrate conversion	1.1.1.22	Glyma.02G115400 Glyma.08G243000	UDP-glucose 6-dehydrogenase family protein; 6-phosphogluconate dehydrogenase
		2.4.1.1	Glyma.20G026700 Glyma.09G266500 Glyma.13G048300	Glycogen phosphorylase
		2.4.1.13	Glyma.11G212700	Sucrose synthase 6
		2.4.1.14	Glyma.06G323700	Sucrose-phosphate synthase family protein
		2.4.1.15 / 3.1.3.12	Glyma.08G288600	Trehalose phosphate synthase
		2.4.1.18	Glyma.06G310900	1,4-alpha-glucan branching enzyme
		2.4.1.21	Glyma.13G062700	starch synthase 2
		2.4.1.25	Glyma.03G121100 Glyma.19G125800	Disproportionating enzyme 2;
		2.4.1.43	Glyma.12G214700 Glyma.16G083200 Glyma.18G224200	Alpha-1,4-galacturonosyltransferase
		2.7.1.46	Glyma.14G138300 Glyma.17G194400	L-arabinokinase
		2.7.7.27	Glyma.11G116600	Glucose-1-phosphate adenylyltransferase family protein
		3.1.3.12	Glyma.06G184200	Trehalose 6-phosphate phosphatase
		3.1.3.46	Glyma.02G228700 Glyma.11G172200 Glyma.18G060600	6-phosphofructo-2-kinase
		3.2.1.2	Glyma.05G219200	Beta-amylase
		3.2.1.21	Glyma.07G258600 Glyma.12G240000 Glyma.12G054500 Glyma.16G039400 Glyma.10G106600	Beta glucosidase
		3.2.1.26	Glyma.06G318500	Beta-fructofuranosidase
		3.2.1.39	Glyma.02G070500	Glucan endo-1,3-beta-glucosidase 5/6
		3.2.1.52	Glyma.20G240000 Glyma.08G159500	Hexosaminidase
		3.2.1.55	Glyma.19G124500	Alpha-N-arabinofuranosidase
		3.2.1.78	Glyma.18G215600	Mannan endo-1,4-beta-mannosidase
		5.3.1.8	Glyma.19G049300	Mannose-6-phosphate isomerase
	Glycolysis/Gluconeogenesis	2.7.1.1	Glyma.01G007300	Hexokinase
		2.7.1.11	Glyma.06G088600 Glyma.10G194300 Glyma.08G199800	Phosphofructokinase
		2.7.1.40	Glyma.03G189700 Glyma.05G095000 Glyma.20G189300 Glyma.16G152300	Pyruvate kinase
		4.1.2.13	Glyma.03G191500 Glyma.14G189400	Fructose-bisphosphate aldolase
		5.3.1.9	Glyma.06G032500	Glucose-6-phosphate isomerase
		5.4.2.12	Glyma.18G219100	Phosphoglycerate mutase
		5.4.2.2	Glyma.10G241000	Phosphoglucomutase
		2.7.1.90	Glyma.12G132900	Diphosphate-dependent phosphofructokinase
		4.1.1.31	Glyma.06G229900 Glyma.12G161300	Phosphoenolpyruvate carboxylase
	Pentose phosphate pathway	1.1.1.49/1.1.1.363	Glyma.16G063200 Glyma.18G284600 Glyma.19G077300	Glucose-6-phosphate 1-dehydrogenase
		2.2.1.1	Glyma.03G027500	Transketolase
	Pyruvate metabolism	1.1.1.39	Glyma.03G014600	Malate dehydrogenase (decarboxylating)
		1.1.1.40	Glyma.13G354900	Malate dehydrogenase (oxaloacetate-decarboxylating)(NADP+)
		1.2.4.1	Glyma.08G096300 Glyma.17G231400	Pyruvate dehydrogenase E1 component beta subunit
		6.2.1.1	Glyma.19G107300	Acetyl-CoA synthetase
		6.4.1.2	Glyma.04G104900 Glyma.06G105900	Acetyl-CoA carboxylase
